# Supplementary material for: Identification of a Novel Genotype of Severe Fever with Thrombocytopenia Syndrome Virus (SFTSV) in Northern Hebei Province, China
Source: Viruses. 2025 Nov 23;17(12):1534. doi: 10.3390/v17121534 (PMC12737708; doi:10.3390/v17121534)
Supplement: Supplementary file 1 [file viruses-17-01534-s001.zip]

Archive with 7 entries (7 files):
- Table S1. The specific primer sets used for whole SFTSV genome amplification.pdf
- Table S2. L fragment nucleotide similarity.xls
- Table S3. RdRp amino acid variation sites.xlsx
- Table S4. M fragment nucleotide similarity.xls
- Table S5. Gp amino acid variation sites.xlsx
- Table S6. S fragment nucleotide similarity.xls
- Table S7. NSs amino acid variation sites.xlsx
