# Supplementary material for: Identification of a Novel Genotype of Severe Fever with Thrombocytopenia Syndrome Virus (SFTSV) in Northern Hebei Province, China
Source: Viruses. 2025 Nov 23;17(12):1534. doi: 10.3390/v17121534 (PMC12737708; doi:10.3390/v17121534)
Supplement: Supplementary file 1 [file viruses-17-01534-s001.zip › Table S2. L fragment nucleotide similarity.xls]

## Sheet: MatrixOutput
	SFTSZJK2/Hebei/2024	SFTSZJK1/Hebei/2024	PQ827543/HBYS-2022/Human/Hebei/China	PQ827522/HBYS-21/Human/Hebei/2024	PQ827520/HBYS-16/Human/Hebei/2024	PQ827519/HBHX-15/Human/Hebei/2023	PQ808896/HBHX-2022/Human/Hebei/2022	PQ8088895/HBSN-2015/Human/Hebei/2015	PQ331233/HBPC-2/Dermacentor_nuttalli/Hebei/2024	PQ331232/HBPC-1/Haemaphysalis_longicornis/Hebei/2024	PQ331231/HBYS-6//Human/Hebei/2022	PQ331230/HBHX-5//Human/Hebei/2022	OR679092.1/BJ2023-PG-Camel/Beijing/2023	OR679091.1/BJ2023-PG-004/Beijing/2023	OR416588/JN25/Human/Shandong/2021	OR416578.1/JN19/Human/Shandong/2024	OR416576/JN17/Human/Shandong/2024	OR416572.1/JN13/Human/Shandong/2024	OQ938861.1/SF18-13/Zhejiang/2023	OQ388759.1/HBSZ2022-54/Suizhou/Hubei/2022	OP379665.1/P28_plasma/Korea/2022	OP379662.1/P6_Vero/Korea/2021	OP379661.1/P24_Vero/Korea/2021	OP312999.1/SZW1604/Inner_Mongolia/2016	OM453552.1/Hubei-166/Hubei/2019	OM453369.1/292/Henan/2022	NC018136/HB29/Human/Hubei/2022	MW721874.1/LTSL1/Hubei/2019	MT413432.1/tick/Shandong/2018	MT309100.1/LN2014-50/Liaoning/2014	MT114214.1/LN2013-047/Liaoning/2013	MT114206.1/LN2012-030/Liaoning/2012	MT005241.1/SD2015-101/Shandong/2015	MT005239.1/SD2015-088/Shandong/2015	MT005237.1/SD2015-064/Shandong/2015	MT005236.1/SD2014-209/Shandong/2014	MT005214.1/SD2012-050/Shandong/2012	MH790414.1/TICK/Hubei/2018	MF357029.1/DanDong273/Liaoning/2018	LC663822.1/cat/1/Japan/2021	LC536557.1/N2/Japan/2022	LC536556.1/A17/Japan/2020	LC462236.1/H9/Miyazaki/Japan/2018	KY965126/HB2016-106/Human/Hubei/2016	KY965124.1/HB2016-090/Hubei/2016	KY965120.1/HB2016-055/Hubei/2016	KY789433/CB1/Human/Korea/2017	KY273136/KAGWT/Haemaphysalis_longicornis/Korea/2018	KR706567/QD7/Human/shandong/China/2015
SFTSZJK2/Hebei/2024
SFTSZJK1/Hebei/2024	0.00448287
PQ827543/HBYS-2022/Human/Hebei/China	0.112552	0.114633
PQ827522/HBYS-21/Human/Hebei/2024	0.113032	0.114793	0.00128082
PQ827520/HBYS-16/Human/Hebei/2024	0.113192	0.114954	0.000960615	0.00192123
PQ827519/HBHX-15/Human/Hebei/2023	0.113192	0.114954	0.00112072	0.00112072	0.00176113
PQ808896/HBHX-2022/Human/Hebei/2022	0.112872	0.114633	0.000960615	0.000960615	0.00160102	0.000800512
PQ8088895/HBSN-2015/Human/Hebei/2015	0.113032	0.114473	0.0339417	0.0349023	0.0342619	0.0347422	0.0345821
PQ331233/HBPC-2/Dermacentor_nuttalli/Hebei/2024	0.112552	0.114633	0.000960615	0.00192123	0.00160102	0.00176113	0.00160102	0.0342619
PQ331232/HBPC-1/Haemaphysalis_longicornis/Hebei/2024	0.113032	0.115114	0.000800512	0.00176113	0.00112072	0.00160102	0.00144092	0.0341018	0.00112072
PQ331231/HBYS-6//Human/Hebei/2022	0.112872	0.114633	0.000800512	0.000800512	0.00144092	0.00064041	0.000480307	0.034422	0.00144092	0.00128082
PQ331230/HBHX-5//Human/Hebei/2022	0.113032	0.114793	0.00128082	0.00128082	0.00192123	0.00112072	0.000960615	0.0349023	0.00192123	0.00176113	0.000800512
OR679092.1/BJ2023-PG-Camel/Beijing/2023	0.112392	0.115434	0.0148895	0.0158501	0.0152097	0.01569	0.0155299	0.035863	0.0155299	0.0153698	0.0153698	0.0158501
OR679091.1/BJ2023-PG-004/Beijing/2023	0.112392	0.115434	0.0148895	0.0158501	0.0152097	0.01569	0.0155299	0.035863	0.0155299	0.0153698	0.0153698	0.0158501	0
OR416588/JN25/Human/Shandong/2021	0.112232	0.114313	0.00064041	0.00160102	0.00128082	0.00144092	0.00128082	0.0342619	0.00128082	0.00112072	0.00112072	0.00160102	0.0148895	0.0148895
OR416578.1/JN19/Human/Shandong/2024	0.112392	0.114473	0.000160102	0.00112072	0.000800512	0.000960615	0.000800512	0.0337816	0.000800512	0.00064041	0.00064041	0.00112072	0.0147294	0.0147294	0.000480307
OR416576/JN17/Human/Shandong/2024	0.112392	0.114473	0.000800512	0.00176113	0.00144092	0.00160102	0.00144092	0.0341018	0.00144092	0.000960615	0.00128082	0.00176113	0.0150496	0.0150496	0.00112072	0.00064041
OR416572.1/JN13/Human/Shandong/2024	0.112872	0.114954	0.00064041	0.00160102	0.00128082	0.00144092	0.00128082	0.0342619	0.00128082	0.00112072	0.00112072	0.00160102	0.0152097	0.0152097	0.000960615	0.000480307	0.00112072
OQ938861.1/SF18-13/Zhejiang/2023	0.108633	0.110398	0.0325738	0.0332157	0.0332157	0.0330552	0.0325738	0.0348203	0.0328947	0.0330552	0.0327343	0.0332157	0.0349807	0.0349807	0.0328947	0.0324134	0.0330552	0.0328947
OQ388759.1/HBSZ2022-54/Suizhou/Hubei/2022	0.113353	0.115114	0.0355427	0.0363433	0.0361832	0.0363433	0.0361832	0.0371438	0.035863	0.0360231	0.0360231	0.0361832	0.0360231	0.0360231	0.035863	0.0353826	0.0357028	0.035863	0.0349807
OP379665.1/P28_plasma/Korea/2022	0.113833	0.115594	0.0389049	0.0397054	0.0395453	0.0397054	0.0395453	0.0414665	0.0392251	0.0393852	0.0393852	0.0395453	0.0397054	0.0397054	0.0392251	0.0387448	0.039065	0.0392251	0.0383504	0.0123279
OP379662.1/P6_Vero/Korea/2021	0.113032	0.114473	0.0376241	0.0384246	0.0382645	0.0384246	0.0382645	0.0400256	0.0379443	0.0381044	0.0381044	0.0382645	0.0384246	0.0384246	0.0379443	0.037464	0.0377842	0.0379443	0.0370668	0.0120077	0.00464297
OP379661.1/P24_Vero/Korea/2021	0.113192	0.115914	0.0150496	0.0160102	0.01569	0.0155299	0.01569	0.0366635	0.01569	0.0155299	0.0155299	0.0160102	0.0142491	0.0142491	0.0153698	0.0148895	0.0155299	0.0153698	0.0346598	0.0368236	0.0408261	0.0392251
OP312999.1/SZW1604/Inner_Mongolia/2016	0.0310599	0.0313801	0.112072	0.112712	0.112392	0.112712	0.112392	0.112872	0.111752	0.112232	0.112392	0.112552	0.112232	0.112232	0.112072	0.111912	0.111912	0.112392	0.10751	0.111912	0.112392	0.111431	0.113192
OM453552.1/Hubei-166/Hubei/2019	0.112552	0.114633	0.0369837	0.0377842	0.0376241	0.0377842	0.0376241	0.0395453	0.0373039	0.037464	0.037464	0.0376241	0.0369837	0.0369837	0.0373039	0.0368236	0.0371438	0.0373039	0.0372272	0.0164906	0.0196926	0.0184118	0.0377842	0.112072
OM453369.1/292/Henan/2022	0.111431	0.113192	0.0342619	0.0352225	0.0349023	0.0350624	0.0345821	0.0377842	0.0345821	0.0347422	0.034422	0.0352225	0.0368236	0.0368236	0.0345821	0.0341018	0.034422	0.0345821	0.0171694	0.0377842	0.0405059	0.0389049	0.0368236	0.10967	0.0385847
NC018136/HB29/Human/Hubei/2022	0.114954	0.116394	0.0381044	0.0389049	0.0387448	0.0389049	0.0387448	0.0405059	0.0384246	0.0385847	0.0385847	0.0387448	0.0389049	0.0389049	0.0384246	0.0379443	0.0382645	0.0384246	0.0378691	0.0115274	0.00352225	0.00336215	0.0397054	0.112872	0.018732	0.0397054
MW721874.1/LTSL1/Hubei/2019	0.114153	0.115594	0.037464	0.0382645	0.0381044	0.0382645	0.0381044	0.0405059	0.0377842	0.0379443	0.0379443	0.0381044	0.0382645	0.0382645	0.0377842	0.0373039	0.0376241	0.0377842	0.03819	0.0118476	0.00432277	0.00384246	0.0393852	0.112712	0.0185719	0.0400256	0.00336215
MT413432.1/tick/Shandong/2018	0.117195	0.118636	0.0405059	0.0413064	0.0411463	0.0413064	0.0411463	0.0429075	0.0408261	0.0409862	0.0409862	0.0411463	0.0413064	0.0413064	0.0408261	0.0403458	0.040666	0.0408261	0.040276	0.0142491	0.00608389	0.006244	0.0424272	0.116074	0.0209734	0.0421069	0.00512328	0.00592379
MT309100.1/LN2014-50/Liaoning/2014	0.113032	0.114793	0.0355427	0.0365034	0.0361832	0.0361832	0.0361832	0.0379443	0.035863	0.0360231	0.0360231	0.0361832	0.0363433	0.0363433	0.035863	0.0353826	0.0357028	0.035863	0.0365854	0.0268972	0.0302594	0.0286583	0.037464	0.112072	0.0286583	0.0369837	0.0292988	0.0291386	0.0315402
MT114214.1/LN2013-047/Liaoning/2013	0.111912	0.114473	0.00352225	0.00448287	0.00416266	0.00432277	0.00416266	0.0326609	0.00416266	0.00400256	0.00400256	0.00448287	0.0136087	0.0136087	0.00384246	0.00336215	0.00400256	0.00384246	0.0309692	0.0342619	0.0379443	0.0366635	0.0137688	0.112072	0.0357028	0.032821	0.0371438	0.0365034	0.0395453	0.034422
MT114206.1/LN2012-030/Liaoning/2012	0.112712	0.115434	0.0104067	0.0113673	0.0110471	0.0112072	0.0110471	0.0326609	0.0110471	0.010887	0.010887	0.0113673	0.00992635	0.00992635	0.0107269	0.0102466	0.010887	0.0107269	0.031611	0.032821	0.0371438	0.035863	0.0100865	0.113192	0.0347422	0.0326609	0.0363433	0.0357028	0.0387448	0.0333013	0.00912584
MT005241.1/SD2015-101/Shandong/2015	0.113673	0.115114	0.0373039	0.0381044	0.0379443	0.0381044	0.0379443	0.0400256	0.0376241	0.0377842	0.0377842	0.0379443	0.0381044	0.0381044	0.0376241	0.0371438	0.037464	0.0376241	0.0370668	0.0116875	0.00416266	0.00176113	0.0392251	0.112232	0.0180916	0.0389049	0.00288184	0.00336215	0.00576369	0.0283381	0.0363433	0.0355427
MT005239.1/SD2015-088/Shandong/2015	0.114313	0.115754	0.037464	0.0382645	0.0381044	0.0382645	0.0381044	0.0398655	0.0377842	0.0379443	0.0379443	0.0381044	0.0382645	0.0382645	0.0377842	0.0373039	0.0376241	0.0377842	0.0372272	0.010887	0.00336215	0.00256164	0.0393852	0.112872	0.0176113	0.0387448	0.00208133	0.00256164	0.00496318	0.0284982	0.0365034	0.0353826	0.00208133
MT005237.1/SD2015-064/Shandong/2015	0.114954	0.116715	0.0387448	0.0395453	0.0393852	0.0395453	0.039065	0.0405059	0.039065	0.0392251	0.0392251	0.0393852	0.0389049	0.0389049	0.039065	0.0385847	0.0389049	0.039065	0.03819	0.0120077	0.00736471	0.0065642	0.0400256	0.113833	0.018732	0.0403458	0.0064041	0.0065642	0.00896574	0.0292988	0.037464	0.0363433	0.00608389	0.00560359
MT005236.1/SD2014-209/Shandong/2014	0.113192	0.115274	0.035863	0.0366635	0.0365034	0.0366635	0.0365034	0.0353826	0.0361832	0.0363433	0.0363433	0.0365034	0.0366635	0.0366635	0.0361832	0.0357028	0.0360231	0.0361832	0.0359435	0.0137688	0.00688441	0.00704451	0.0368236	0.112392	0.0204931	0.037464	0.00704451	0.00736471	0.00976625	0.0289785	0.0345821	0.0336215	0.0065642	0.0064041	0.00944605
MT005214.1/SD2012-050/Shandong/2012	0.113993	0.115114	0.0365034	0.0373039	0.0368236	0.0373039	0.0371438	0.0381044	0.0368236	0.0369837	0.0369837	0.0371438	0.037464	0.037464	0.0368236	0.0363433	0.0366635	0.0368236	0.0353017	0.00464297	0.012488	0.0121678	0.0377842	0.112392	0.0163305	0.0379443	0.0116875	0.0120077	0.014089	0.0270573	0.0353826	0.0345821	0.0118476	0.0110471	0.0121678	0.0142491
MH790414.1/TICK/Hubei/2018	0.113192	0.115594	0.012488	0.0131284	0.0131284	0.0129683	0.0128082	0.0325008	0.0131284	0.0129683	0.0126481	0.0131284	0.0121678	0.0121678	0.0128082	0.0123279	0.0129683	0.0128082	0.0311297	0.0334614	0.0377842	0.0361832	0.00976625	0.113192	0.034422	0.0326609	0.0369837	0.0363433	0.0393852	0.0334614	0.0113673	0.00736471	0.0361832	0.0363433	0.0369837	0.0337816	0.0349023
MF357029.1/DanDong273/Liaoning/2018	0.10974	0.111182	0.0297981	0.030439	0.030439	0.030439	0.030439	0.0326818	0.0301186	0.0302788	0.0302788	0.030439	0.03124	0.03124	0.0297981	0.0296379	0.0299583	0.0301186	0.0312901	0.0213073	0.0243512	0.0233899	0.0325216	0.1091	0.0232297	0.0326818	0.0240308	0.0238706	0.0262736	0.0147389	0.0285165	0.0277155	0.0230695	0.0232297	0.0243512	0.0237103	0.0214675	0.0283563
LC663822.1/cat/1/Japan/2021	0.114638	0.117524	0.039923	0.0405644	0.0405644	0.0407247	0.0400834	0.040404	0.0402437	0.040404	0.040404	0.040885	0.0420074	0.0420074	0.0402437	0.0397627	0.040404	0.0400834	0.0372272	0.0416867	0.0444124	0.04329	0.0429694	0.114478	0.0431297	0.0391214	0.0431297	0.043771	0.046176	0.041366	0.0386404	0.0388007	0.0429694	0.0431297	0.0436107	0.0415264	0.0421677	0.039442	0.0371974
LC536557.1/N2/Japan/2022	0.115434	0.118316	0.0408261	0.0414665	0.0414665	0.0416266	0.0409862	0.0409862	0.0411463	0.0413064	0.0413064	0.0417867	0.0429075	0.0429075	0.0411463	0.040666	0.0413064	0.0409862	0.0378691	0.0422671	0.0449888	0.0438681	0.0438681	0.115594	0.0440282	0.0397054	0.043708	0.0443484	0.0467499	0.0425873	0.0395453	0.0397054	0.0435479	0.043708	0.0441883	0.0421069	0.0424272	0.0403458	0.0381288	0.00208434
LC536556.1/A17/Japan/2020	0.115434	0.118316	0.0408261	0.0414665	0.0414665	0.0416266	0.0409862	0.0409862	0.0411463	0.0413064	0.0413064	0.0417867	0.0429075	0.0429075	0.0411463	0.040666	0.0413064	0.0409862	0.0378691	0.0422671	0.0449888	0.0438681	0.0438681	0.115594	0.0440282	0.0397054	0.043708	0.0443484	0.0467499	0.0425873	0.0395453	0.0397054	0.0435479	0.043708	0.0441883	0.0421069	0.0424272	0.0403458	0.0381288	0.00208434	0
LC462236.1/H9/Miyazaki/Japan/2018	0.114313	0.117195	0.0397054	0.0403458	0.0403458	0.0405059	0.0398655	0.0401857	0.0400256	0.0401857	0.0401857	0.040666	0.0417867	0.0417867	0.0400256	0.0395453	0.0401857	0.0398655	0.0367458	0.0414665	0.0441883	0.0430676	0.0427474	0.114473	0.0429075	0.0385847	0.0429075	0.0435479	0.0459494	0.0414665	0.0384246	0.0385847	0.0427474	0.0429075	0.0433878	0.0413064	0.0416266	0.0392251	0.0370074	0.000801667	0.00160102	0.00160102
KY965126/HB2016-106/Human/Hubei/2016	0.112872	0.115594	0.0134486	0.0144092	0.014089	0.0142491	0.014089	0.0349023	0.0137688	0.0139289	0.0139289	0.0144092	0.0129683	0.0129683	0.0137688	0.0132885	0.0139289	0.0137688	0.0349807	0.0363433	0.0401857	0.0392251	0.0131284	0.112392	0.0381044	0.0361832	0.0393852	0.039065	0.0421069	0.0363433	0.0121678	0.00800512	0.0389049	0.039065	0.0395453	0.0366635	0.0379443	0.0110471	0.0317206	0.0415264	0.0424272	0.0424272	0.0413064
KY965124.1/HB2016-090/Hubei/2016	0.114473	0.115914	0.0379443	0.0387448	0.0385847	0.0387448	0.0385847	0.0403458	0.0382645	0.0384246	0.0384246	0.0385847	0.0387448	0.0387448	0.0382645	0.0377842	0.0381044	0.0382645	0.0378691	0.0110471	0.00416266	0.00368236	0.0398655	0.113032	0.0184118	0.0397054	0.00320205	0.00272174	0.00576369	0.0283381	0.0369837	0.0361832	0.00320205	0.00240154	0.0064041	0.00720461	0.0112072	0.0368236	0.0233899	0.043771	0.0443484	0.0443484	0.0435479	0.0395453
KY965120.1/HB2016-055/Hubei/2016	0.113032	0.114473	0.0347422	0.0357028	0.0353826	0.0355427	0.0353826	0.0112072	0.0350624	0.0352225	0.0352225	0.0357028	0.0376241	0.0376241	0.0350624	0.0345821	0.0352225	0.0350624	0.0356226	0.0389049	0.0422671	0.0408261	0.0376241	0.112872	0.0400256	0.0382645	0.0416266	0.0416266	0.0440282	0.039065	0.0331412	0.0336215	0.0408261	0.0409862	0.0419468	0.0366635	0.0392251	0.0334614	0.0322012	0.0410454	0.0413064	0.0413064	0.0405059	0.0360231	0.0414665
KY789433/CB1/Human/Korea/2017	0.113833	0.115594	0.0403458	0.0409862	0.0409862	0.0409862	0.040666	0.0411463	0.040666	0.0405059	0.0408261	0.0413064	0.0430676	0.0430676	0.040666	0.0401857	0.0405059	0.0405059	0.0364249	0.0403458	0.0451489	0.0440282	0.0425873	0.112712	0.0417867	0.0400256	0.0435479	0.0448287	0.0465898	0.0405059	0.039065	0.0392251	0.043708	0.0438681	0.0449888	0.0429075	0.0411463	0.0397054	0.036687	0.0373577	0.0381044	0.0381044	0.0369837	0.0422671	0.0441883	0.0422671
KY273136/KAGWT/Haemaphysalis_longicornis/Korea/2018	0.114633	0.117035	0.0384246	0.039065	0.039065	0.0392251	0.0387448	0.0393852	0.0387448	0.0389049	0.0389049	0.0393852	0.0401857	0.0401857	0.0387448	0.0382645	0.0389049	0.0385847	0.0364249	0.039065	0.0430676	0.0422671	0.0408261	0.113833	0.0414665	0.0389049	0.0424272	0.0430676	0.0451489	0.039065	0.0371438	0.0360231	0.0419468	0.0421069	0.0422671	0.0408261	0.0398655	0.0363433	0.0342839	0.018759	0.0195325	0.0195325	0.0182517	0.0397054	0.0427474	0.0403458	0.0342619
KR706567/QD7/Human/shandong/China/2015	0.114793	0.117515	0.0150496	0.0160102	0.01569	0.0158501	0.01569	0.0365034	0.01569	0.0155299	0.0155299	0.0160102	0.0145693	0.0145693	0.0153698	0.0148895	0.0155299	0.0153698	0.0364249	0.0376241	0.0414665	0.0405059	0.0147294	0.114313	0.0393852	0.0381044	0.040666	0.0403458	0.0433878	0.0379443	0.0137688	0.00992635	0.0401857	0.0403458	0.0408261	0.0379443	0.0392251	0.0126481	0.032842	0.04329	0.0443484	0.0443484	0.0432277	0.00384246	0.0408261	0.0379443	0.0432277	0.0411463
KR017844.1/China/08/2014	0.114633	0.115754	0.0377842	0.0381044	0.0384246	0.0382645	0.0377842	0.0405059	0.0381044	0.0382645	0.0379443	0.0384246	0.0403458	0.0403458	0.0381044	0.0376241	0.0382645	0.0379443	0.0364249	0.0393852	0.0429075	0.0414665	0.0405059	0.112712	0.0409862	0.0377842	0.0416266	0.0422671	0.0446686	0.0401857	0.0365034	0.0369837	0.0414665	0.0416266	0.0429075	0.0401857	0.0397054	0.0371438	0.0344441	0.036556	0.0371438	0.0371438	0.0360231	0.0403458	0.0419468	0.0395453	0.0270573	0.0345821	0.0416266
KR017830/AH-YTY/Human/anhui/2012	0.112712	0.114793	0.00288184	0.00384246	0.00352225	0.00368236	0.00352225	0.0352225	0.00352225	0.00336215	0.00336215	0.00384246	0.0164906	0.0164906	0.00320205	0.00272174	0.00336215	0.00304195	0.0341784	0.0371438	0.0405059	0.0392251	0.0163305	0.112552	0.0382645	0.0355427	0.0397054	0.039065	0.0421069	0.0366635	0.00512328	0.0120077	0.0389049	0.039065	0.0403458	0.037464	0.0381044	0.0134486	0.03124	0.040404	0.0413064	0.0413064	0.0401857	0.0147294	0.0395453	0.0360231	0.0408261	0.0389049	0.0163305
KP663737.1/KAGBH5/Korea/2015	0.112872	0.115594	0.0371438	0.0377842	0.0377842	0.0376241	0.037464	0.0387448	0.037464	0.0376241	0.0373039	0.0381044	0.0397054	0.0397054	0.037464	0.0369837	0.0376241	0.0373039	0.0349807	0.0389049	0.0419468	0.0411463	0.0398655	0.111752	0.0403458	0.0371438	0.0413064	0.0416266	0.043708	0.0389049	0.035863	0.0360231	0.0408261	0.0409862	0.0414665	0.0393852	0.0393852	0.0366635	0.0338033	0.012506	0.0132885	0.0132885	0.0120077	0.039065	0.0416266	0.0387448	0.0352225	0.0155299	0.040666
KF791961/HL/Nymph/G2/Haemaphysalis_longicornis/China/2014	0.111752	0.113513	0.0349023	0.035863	0.0355427	0.0357028	0.0352225	0.039065	0.0352225	0.0353826	0.0350624	0.0355427	0.0371438	0.0371438	0.0352225	0.0347422	0.0350624	0.0352225	0.0173299	0.0381044	0.040666	0.039065	0.037464	0.10999	0.039065	0.00240154	0.0398655	0.0401857	0.0422671	0.0376241	0.0334614	0.0336215	0.039065	0.0389049	0.0405059	0.0376241	0.0382645	0.0336215	0.0330022	0.039442	0.0400256	0.0400256	0.0389049	0.0368236	0.0398655	0.0392251	0.040666	0.0392251	0.0387448
KF791958/HL/Injected/Human/China/2014	0.111752	0.113513	0.0349023	0.035863	0.0355427	0.0357028	0.0352225	0.039065	0.0352225	0.0353826	0.0350624	0.0355427	0.0371438	0.0371438	0.0352225	0.0347422	0.0350624	0.0352225	0.0173299	0.0381044	0.040666	0.039065	0.037464	0.10999	0.039065	0.00240154	0.0398655	0.0401857	0.0422671	0.0376241	0.0334614	0.0336215	0.039065	0.0389049	0.0405059	0.0376241	0.0382645	0.0336215	0.0330022	0.039442	0.0400256	0.0400256	0.0389049	0.0368236	0.0398655	0.0392251	0.040666	0.0392251	0.0387448
KF374682.1/Zhoushan/zhejiang/2013	0.113993	0.115434	0.0368236	0.0371438	0.037464	0.0373039	0.0368236	0.0400256	0.0371438	0.0373039	0.0369837	0.037464	0.0395453	0.0395453	0.0371438	0.0366635	0.0373039	0.0369837	0.0357831	0.0387448	0.0421069	0.040666	0.0397054	0.112072	0.0401857	0.0371438	0.0408261	0.0414665	0.0438681	0.0393852	0.0357028	0.0361832	0.040666	0.0408261	0.0421069	0.0393852	0.0389049	0.0363433	0.0333227	0.0357544	0.0363433	0.0363433	0.0352225	0.0395453	0.0411463	0.039065	0.0262568	0.0337816	0.0408261
KF358691/Gangwon/Human/Korea/2012	0.112872	0.114954	0.00160102	0.00256164	0.00224143	0.00240154	0.00224143	0.0339417	0.00224143	0.00208133	0.00208133	0.00256164	0.0148895	0.0148895	0.00192123	0.00144092	0.00208133	0.00192123	0.0327343	0.035863	0.0389049	0.0376241	0.0153698	0.112392	0.0373039	0.034422	0.0381044	0.037464	0.0405059	0.0360231	0.00384246	0.0107269	0.0373039	0.037464	0.0387448	0.035863	0.0368236	0.0128082	0.0301186	0.039923	0.0408261	0.0408261	0.0397054	0.0137688	0.0379443	0.0350624	0.040666	0.0384246	0.0153698
JQ684871/SDLZtick12/2010/shandong/China/2010	0.112392	0.114473	0.000800512	0.00176113	0.00144092	0.00160102	0.00144092	0.0341018	0.00144092	0.000960615	0.00128082	0.00176113	0.0150496	0.0150496	0.00112072	0.00064041	0	0.00112072	0.0330552	0.0357028	0.039065	0.0377842	0.0155299	0.111912	0.0371438	0.034422	0.0382645	0.0376241	0.040666	0.0357028	0.00400256	0.010887	0.037464	0.0376241	0.0389049	0.0360231	0.0366635	0.0129683	0.0299583	0.040404	0.0413064	0.0413064	0.0401857	0.0139289	0.0381044	0.0352225	0.0405059	0.0389049	0.0155299
HQ141604/JS4/Human/jiangsu/China/2010	0.113192	0.114633	0.0339417	0.0349023	0.0342619	0.0347422	0.0345821	0.00160102	0.0342619	0.0341018	0.034422	0.0349023	0.035863	0.035863	0.0342619	0.0337816	0.0341018	0.0342619	0.0348203	0.0373039	0.0414665	0.0400256	0.0366635	0.113032	0.0395453	0.0381044	0.0405059	0.0405059	0.0429075	0.0379443	0.0326609	0.032821	0.0400256	0.0398655	0.0405059	0.0353826	0.0381044	0.0325008	0.0326818	0.0405644	0.0411463	0.0411463	0.0403458	0.0349023	0.0403458	0.010887	0.0411463	0.0392251	0.0365034
HQ116417/AH12Human/anhui/China/2010	0.112552	0.114633	0.000960615	0.00192123	0.00160102	0.00176113	0.00160102	0.0339417	0.00160102	0.00144092	0.00144092	0.00192123	0.0148895	0.0148895	0.00128082	0.000800512	0.00144092	0.00128082	0.0325738	0.0355427	0.0389049	0.0376241	0.0148895	0.111752	0.0366635	0.0342619	0.0381044	0.037464	0.0405059	0.0355427	0.00352225	0.0104067	0.0373039	0.037464	0.0387448	0.035863	0.0365034	0.012488	0.0297981	0.0396024	0.0405059	0.0405059	0.0393852	0.0134486	0.0379443	0.0347422	0.0403458	0.0381044	0.0150496
HM802202/SD4/Human/shandong/China/2010	0.113032	0.114473	0.0339417	0.0349023	0.0342619	0.0347422	0.0345821	0.00176113	0.0342619	0.0341018	0.034422	0.0349023	0.035863	0.035863	0.0342619	0.0337816	0.0341018	0.0342619	0.0348203	0.0373039	0.0414665	0.0400256	0.0366635	0.113192	0.0395453	0.0381044	0.0405059	0.0405059	0.0429075	0.0379443	0.0326609	0.032821	0.0400256	0.0398655	0.0405059	0.0353826	0.0381044	0.0325008	0.0326818	0.0407247	0.0413064	0.0413064	0.0405059	0.0352225	0.0403458	0.0110471	0.0411463	0.0397054	0.0368236
HM802200/SD24/Human/shandong/China/2010	0.114793	0.116234	0.0379443	0.0387448	0.0385847	0.0387448	0.0385847	0.0400256	0.0382645	0.0384246	0.0384246	0.0385847	0.0387448	0.0387448	0.0382645	0.0377842	0.0381044	0.0382645	0.0373877	0.0116875	0.00416266	0.00304195	0.0398655	0.113032	0.0184118	0.0395453	0.00192123	0.00336215	0.00576369	0.0289785	0.0369837	0.0361832	0.00256164	0.00208133	0.0064041	0.00688441	0.0118476	0.0368236	0.0237103	0.04329	0.0438681	0.0438681	0.0430676	0.0392251	0.00320205	0.0411463	0.0443484	0.0425873	0.0405059
AB817986/SPL035A/Human/Japan/2014	0.115114	0.117996	0.0409862	0.0416266	0.0416266	0.0417867	0.0411463	0.0411463	0.0413064	0.0414665	0.0414665	0.0419468	0.0430676	0.0430676	0.0413064	0.0408261	0.0414665	0.0411463	0.0380295	0.0422671	0.0449888	0.0438681	0.0440282	0.115114	0.043708	0.0395453	0.043708	0.0443484	0.0467499	0.0425873	0.0397054	0.0398655	0.0435479	0.043708	0.0438681	0.0421069	0.0424272	0.0405059	0.0381288	0.00208434	0.00288184	0.00288184	0.00160102	0.0425873	0.0443484	0.0414665	0.0382645	0.0195325	0.0445085
AB817983/SPL010A/Human/Japan/2014	0.114153	0.117035	0.0400256	0.040666	0.040666	0.0408261	0.0401857	0.0405059	0.0403458	0.0405059	0.0405059	0.0409862	0.0427474	0.0427474	0.0403458	0.0398655	0.0405059	0.0401857	0.0373877	0.0417867	0.0448287	0.043708	0.0430676	0.114313	0.0432277	0.0392251	0.0435479	0.0441883	0.0465898	0.0417867	0.0387448	0.0389049	0.0433878	0.0435479	0.0440282	0.0419468	0.0419468	0.0395453	0.0370074	0.00272567	0.00352225	0.00352225	0.00224143	0.0413064	0.0441883	0.0408261	0.0373039	0.0182517	0.0432277
AB817979/YG1/Human/Japan/2014	0.112232	0.114954	0.037464	0.0381044	0.0381044	0.0382645	0.0377842	0.0393852	0.0377842	0.0379443	0.0376241	0.0384246	0.0400256	0.0400256	0.0377842	0.0373039	0.0379443	0.0376241	0.0353017	0.0392251	0.0422671	0.0414665	0.0405059	0.111912	0.0405059	0.0377842	0.0416266	0.0419468	0.0440282	0.0395453	0.0361832	0.0363433	0.0411463	0.0413064	0.0417867	0.0400256	0.0397054	0.0369837	0.0341237	0.0128267	0.0136087	0.0136087	0.0123279	0.0393852	0.0419468	0.039065	0.0355427	0.0155299	0.0409862
[truncated: 15 more columns]

## Sheet: Caption
Table. Estimates of Evolutionary Divergence between Sequences
The number of base differences per site from between sequences are shown. The rate variation among sites was modeled with a gamma distribution (shape parameter = 4). This analysis involved 64 nucleotide sequences. Codon positions included were 1st+2nd+3rd+Noncoding. All ambiguous positions were removed for each sequence pair (pairwise deletion option). There were a total of 6246 positions in the …
1. Tamura K., Stecher G., and Kumar S. (2021). MEGA 11: Molecular Evolutionary Genetics Analysis Version 11. Molecular Biology and Evolution https://doi.org/10.1093/molbev/msab120.
Disclaimer: Although utmost care has been taken to ensure the correctness of the caption, the caption text is provided "as is" without any warranty of any kind. Authors advise the user to carefully check the caption prior to its use for any purpose and report any errors or problems to the authors immediately (www.megasoftware.net). In no event shall the authors and their employers be liable for a…
