# Supplementary material for: Identification of a Novel Genotype of Severe Fever with Thrombocytopenia Syndrome Virus (SFTSV) in Northern Hebei Province, China
Source: Viruses. 2025 Nov 23;17(12):1534. doi: 10.3390/v17121534 (PMC12737708; doi:10.3390/v17121534)
Supplement: Supplementary file 1 [file viruses-17-01534-s001.zip › Table S4. M fragment nucleotide similarity.xls]

## Sheet: MatrixOutput
	SFTSZJK2/Hebei/2024	SFTSZJK1/Hebei/2024	PQ827544/HBYS2022/Human/China	PQ827532/HBYS21/Human/China	PQ827531/HBMC19/Human/China	OP313000.1_/SZW1604/Inner_Mongolia/2016	OR115140.1_MAG:_Bandavirus_dabieense_isolate_CLCM-084_segment_M_complete_sequence	PQ827530/HBYS18/Human/China	PQ827528/HBYS16/Human/China	PQ827527/HBHX15/Human/China	PQ808902/HBHX2022/Human/China	PQ808901/HBSN2015/Human/China	PQ331238/HBPC2/Dermacentor_nuttalli/China	PQ331237/HBPC1/Haemaphysalis_longicornis/China	PQ331236/HBYS6/Human/China	PP761122/HBYS3/Human/China	PP761121/HBYS2/Human/China	OR679089.1/BJ2023-PG-Camel/Beijing/2023	OR679088.1/BJ2023-PG-004/Beijing/2023	OR416678.1/JN25/Human/Shandong/2024	OR416665.1/JN17/Human/Shandong/2024	OP379671.1/P11_plasma/China/Shandong/2021	OP379670.1/P6vero/China/Shandong/2021	OP379669.1/P24vero/China/Shandong/2021	OM452873.1/Hubei-166/Hubei/2019	MW721876.1/LTSL1/Hubei/2021	MT413433.1/SDtickSFTS2018-01/China/Shandong/2018	MT309103.1/LN2014-50/Liaoning/2014	MT114222.1/LN2012-030/Liaoning/2012	MT005283.1/SD2015-101/Shandong/2015	MT005276.1/SD2014-163/Shandong/2014	MN510025.1/12-China/Anhui-154/2012	MH790413.1/TICK/Hubei/2018	MF094774.1/16KS45/Japan/2021	LC663821.1/cat/1/Japan/2021	LC536550.1/N10/Japan/2022	LC536549.1/N7/Japan/2022	LC536547.1/N2/Japan/2022	LC536546.1/H10/Miyazaki/Japan/2018	LC462234.1/A17/Japan/2020	LC462233.1/H9/Miyazaki/Japan/2018	LC462232.1/CAT/Miyazaki/Japan/2018	KY965106.1/H10/Miyazaki/Japan/2018	KY965102.1/HB2016-055/Hubei/2016	KY789436/CB1/Human/Korea/2017	KY273137/KAGWT/Haemaphysalis_longicornis/Korea	KR017849/AHYTY/Human/China/2012	KP663738.1/KAGBH5/Korea/2015	KP663735/KAGWH3/Human/Korea
SFTSZJK2/Hebei/2024
SFTSZJK1/Hebei/2024	0.016369
PQ827544/HBYS2022/Human/China	0.12619	0.125595
PQ827532/HBYS21/Human/China	0.126786	0.125595	0.00297619
PQ827531/HBMC19/Human/China	0.125595	0.125	0.0014881	0.00208333
OP313000.1_/SZW1604/Inner_Mongolia/2016	0.0557876	0.0605609	0.123807	0.124403	0.12321
OR115140.1_MAG:_Bandavirus_dabieense_isolate_CLCM-084_segment_M_complete_sequence	0.129514	0.130409	0.0468517	0.0486422	0.0477469	0.132199
PQ827530/HBYS18/Human/China	0.126786	0.12619	0.00238095	0.0047619	0.00327381	0.125298	0.0480454
PQ827528/HBYS16/Human/China	0.125893	0.125298	0.000595238	0.00297619	0.0014881	0.123807	0.0468517	0.00238095
PQ827527/HBHX15/Human/China	0.12619	0.125595	0.00178571	0.00238095	0.000892857	0.123807	0.0480454	0.00357143	0.00178571
PQ808902/HBHX2022/Human/China	0.126488	0.125893	0.0014881	0.00267857	0.00119048	0.124105	0.0477469	0.00327381	0.0014881	0.0014881
PQ808901/HBSN2015/Human/China	0.129801	0.130098	0.0357249	0.0381066	0.036618	0.13011	0.0426866	0.0369157	0.0357249	0.0369157	0.036618
PQ331238/HBPC2/Dermacentor_nuttalli/China	0.125893	0.125298	0.000297619	0.00267857	0.00119048	0.123508	0.0465533	0.00208333	0.000297619	0.0014881	0.00119048	0.0354272
PQ331237/HBPC1/Haemaphysalis_longicornis/China	0.125893	0.125298	0.000297619	0.00267857	0.00119048	0.123508	0.0465533	0.00208333	0.000297619	0.0014881	0.00119048	0.0354272	0
PQ331236/HBYS6/Human/China	0.125298	0.125298	0.00208333	0.00267857	0.00119048	0.122912	0.0477469	0.00386905	0.00208333	0.0014881	0.00178571	0.0372135	0.00178571	0.00178571
PP761122/HBYS3/Human/China	0.126488	0.125893	0.00208333	0.00267857	0.00119048	0.124105	0.0483438	0.00386905	0.00208333	0.0014881	0.00178571	0.0372135	0.00178571	0.00178571	0.00178571
PP761121/HBYS2/Human/China	0.125298	0.124702	0.0014881	0.00208333	0.000595238	0.122912	0.0477469	0.00327381	0.0014881	0.000892857	0.00119048	0.036618	0.00119048	0.00119048	0.00119048	0.00119048
OR679089.1/BJ2023-PG-Camel/Beijing/2023	0.125595	0.125	0.00892857	0.0113095	0.00982143	0.124105	0.0474485	0.0107143	0.00892857	0.010119	0.00982143	0.0357249	0.00863095	0.00863095	0.0104167	0.0104167	0.00982143
OR679088.1/BJ2023-PG-004/Beijing/2023	0.125595	0.125	0.00892857	0.0113095	0.00982143	0.124105	0.0474485	0.0107143	0.00892857	0.010119	0.00982143	0.0357249	0.00863095	0.00863095	0.0104167	0.0104167	0.00982143	0
OR416678.1/JN25/Human/Shandong/2024	0.128129	0.127533	0.00297974	0.00536353	0.00387366	0.124702	0.0474485	0.00476758	0.00297974	0.00417163	0.00387366	0.0375559	0.00268176	0.00268176	0.00446961	0.00446961	0.00387366	0.0107271	0.0107271
OR416665.1/JN17/Human/Shandong/2024	0.125893	0.125298	0.000297619	0.00267857	0.00119048	0.123508	0.0465533	0.00208333	0.000297619	0.0014881	0.00119048	0.0354272	0	0	0.00178571	0.00178571	0.00119048	0.00863095	0.00863095	0.00268176
OP379671.1/P11_plasma/China/Shandong/2021	0.129177	0.130072	0.0456444	0.0474344	0.0465394	0.130967	0.00566995	0.0468377	0.0456444	0.0468377	0.0465394	0.042077	0.0453461	0.0453461	0.0465394	0.047136	0.0465394	0.0459427	0.0459427	0.0465394	0.0453461
OP379670.1/P6vero/China/Shandong/2021	0.128648	0.129541	0.0461584	0.0479452	0.0470518	0.131265	0.00477469	0.0473496	0.0461584	0.0473496	0.0470518	0.0431933	0.0458606	0.0458606	0.0470518	0.0476474	0.0470518	0.046754	0.046754	0.0479738	0.0458606	0.00626492
OP379669.1/P24vero/China/Shandong/2021	0.126492	0.126193	0.0101432	0.0125298	0.0110382	0.124702	0.0459564	0.0119332	0.0101432	0.0113365	0.0110382	0.0361086	0.00984487	0.00984487	0.0113365	0.0116348	0.0110382	0.0110382	0.0110382	0.0116348	0.00984487	0.0447494	0.0456444
OM452873.1/Hubei-166/Hubei/2019	0.127679	0.129762	0.0416667	0.0434524	0.0425595	0.13037	0.0188004	0.0422619	0.0416667	0.0428571	0.0425595	0.0378089	0.041369	0.041369	0.0425595	0.0431548	0.0425595	0.0425595	0.0425595	0.0435042	0.041369	0.0178998	0.0187612	0.0426611
MW721876.1/LTSL1/Hubei/2021	0.128397	0.129292	0.0447895	0.0471783	0.0462825	0.130188	0.00597193	0.0465811	0.0453867	0.0465811	0.0462825	0.0415173	0.0450881	0.0450881	0.0462825	0.0468797	0.0462825	0.0459839	0.0459839	0.0459839	0.0450881	0.00507614	0.00656913	0.0444909	0.0182144
MT413433.1/SDtickSFTS2018-01/China/Shandong/2018	0.129464	0.130357	0.0446429	0.0464286	0.0455357	0.131563	0.00566995	0.0458333	0.0446429	0.0458333	0.0455357	0.0404882	0.0443452	0.0443452	0.0455357	0.046131	0.0455357	0.0452381	0.0452381	0.0464839	0.0443452	0.00357995	0.00625372	0.0438544	0.0178571	0.00507614
MT309103.1/LN2014-50/Liaoning/2014	0.128955	0.129851	0.0352239	0.0370149	0.0361194	0.129254	0.0274627	0.0370149	0.0352239	0.0364179	0.0361194	0.0358316	0.0349254	0.0349254	0.0361194	0.0367164	0.0361194	0.0358209	0.0358209	0.0358209	0.0349254	0.0262687	0.0274627	0.0349254	0.0232836	0.0268737	0.0259701
MT114222.1/LN2012-030/Liaoning/2012	0.125298	0.125	0.0116071	0.0139881	0.0125	0.125597	0.0465533	0.0133929	0.0116071	0.0127976	0.0125	0.0351295	0.0113095	0.0113095	0.0130952	0.0130952	0.0125	0.0116071	0.0116071	0.0134088	0.0113095	0.0453461	0.0458606	0.0113365	0.0419643	0.0450881	0.0443452	0.0337313
MT005283.1/SD2015-101/Shandong/2015	0.127679	0.128571	0.0452381	0.0470238	0.046131	0.13037	0.00387944	0.0464286	0.0452381	0.0464286	0.046131	0.0422745	0.0449405	0.0449405	0.046131	0.0467262	0.046131	0.0458333	0.0458333	0.0470799	0.0449405	0.00536993	0.000893389	0.0447494	0.0178571	0.00567334	0.00535714	0.0265672	0.0449405
MT005276.1/SD2014-163/Shandong/2014	0.127679	0.128869	0.0392857	0.0410714	0.0401786	0.129177	0.029245	0.0404762	0.0392857	0.0404762	0.0401786	0.036618	0.0389881	0.0389881	0.0401786	0.0407738	0.0401786	0.039881	0.039881	0.0411204	0.0389881	0.028043	0.029184	0.0402745	0.0252976	0.0274709	0.0270833	0.0185075	0.0389881	0.0282738
MN510025.1/12-China/Anhui-154/2012	0.127381	0.127083	0.010119	0.0125	0.0110119	0.126492	0.0462548	0.0119048	0.010119	0.0113095	0.0110119	0.0357249	0.00982143	0.00982143	0.0113095	0.0116071	0.0110119	0.0107143	0.0107143	0.0125149	0.00982143	0.0450477	0.0461584	0.00268496	0.0422619	0.0447895	0.0440476	0.0346269	0.0116071	0.0452381	0.039881
MH790413.1/TICK/Hubei/2018	0.126488	0.12619	0.00982143	0.0116071	0.0107143	0.124702	0.0441659	0.0116071	0.00982143	0.0110119	0.0107143	0.0354272	0.00952381	0.00952381	0.0110119	0.0113095	0.0107143	0.0110119	0.0110119	0.0122169	0.00952381	0.0429594	0.0440739	0.00775656	0.0407738	0.0426993	0.0419643	0.0343284	0.0119048	0.0431548	0.0389881	0.00744048
MF094774.1/16KS45/Japan/2021	0.133631	0.133036	0.0455357	0.0473214	0.0464286	0.132458	0.0468517	0.0464286	0.0455357	0.0467262	0.0464286	0.0428699	0.0452381	0.0452381	0.0467262	0.0470238	0.0464286	0.0455357	0.0455357	0.0473778	0.0452381	0.0465394	0.0479452	0.0453461	0.04375	0.0474769	0.0458333	0.0408955	0.0434524	0.0470238	0.0431548	0.0449405	0.0446429
LC663821.1/cat/1/Japan/2021	0.133493	0.131697	0.0550733	0.0574678	0.0565699	0.129602	0.0604609	0.0562706	0.055672	0.0568692	0.0565699	0.0568862	0.0553726	0.0553726	0.0568692	0.0571685	0.0565699	0.055672	0.055672	0.0550733	0.0553726	0.0604609	0.0604609	0.0550733	0.0568692	0.0604609	0.059563	0.054774	0.0550733	0.059563	0.0550733	0.0544747	0.0559713	0.0541754
LC536550.1/N10/Japan/2022	0.133036	0.13125	0.0550595	0.0574405	0.0565476	0.129475	0.0605789	0.05625	0.0556548	0.0568452	0.0565476	0.0568622	0.0553571	0.0553571	0.0568452	0.0571429	0.0565476	0.0556548	0.0556548	0.056913	0.0553571	0.0605609	0.0604527	0.0551909	0.0568452	0.0606151	0.0595238	0.0549254	0.0550595	0.0595238	0.0550595	0.0544643	0.0559524	0.0541667	0.00149656
LC536549.1/N7/Japan/2022	0.133036	0.13125	0.0550595	0.0574405	0.0565476	0.129475	0.0605789	0.05625	0.0556548	0.0568452	0.0565476	0.0568622	0.0553571	0.0553571	0.0568452	0.0571429	0.0565476	0.0556548	0.0556548	0.056913	0.0553571	0.0605609	0.0604527	0.0551909	0.0568452	0.0606151	0.0595238	0.0549254	0.0550595	0.0595238	0.0550595	0.0544643	0.0559524	0.0541667	0.00149656	0
LC536547.1/N2/Japan/2022	0.133036	0.13125	0.0550595	0.0574405	0.0565476	0.129475	0.0605789	0.05625	0.0556548	0.0568452	0.0565476	0.0568622	0.0553571	0.0553571	0.0568452	0.0571429	0.0565476	0.0556548	0.0556548	0.056913	0.0553571	0.0605609	0.0604527	0.0551909	0.0568452	0.0606151	0.0595238	0.0549254	0.0550595	0.0595238	0.0550595	0.0544643	0.0559524	0.0541667	0.00149656	0	0
LC536546.1/H10/Miyazaki/Japan/2018	0.133036	0.13125	0.0556548	0.0580357	0.0571429	0.129475	0.0602805	0.0568452	0.05625	0.0574405	0.0571429	0.0574576	0.0559524	0.0559524	0.0574405	0.0577381	0.0571429	0.05625	0.05625	0.0575089	0.0559524	0.0602625	0.0601549	0.0551909	0.0565476	0.0603165	0.0592262	0.0552239	0.0556548	0.0592262	0.0553571	0.0544643	0.0559524	0.0547619	0.00209518	0.00238095	0.00238095	0.00238095
LC462234.1/A17/Japan/2020	0.133036	0.13125	0.0550595	0.0574405	0.0565476	0.129475	0.0605789	0.05625	0.0556548	0.0568452	0.0565476	0.0568622	0.0553571	0.0553571	0.0568452	0.0571429	0.0565476	0.0556548	0.0556548	0.056913	0.0553571	0.0605609	0.0604527	0.0551909	0.0568452	0.0606151	0.0595238	0.0549254	0.0550595	0.0595238	0.0550595	0.0544643	0.0559524	0.0541667	0.00149656	0	0	0	0.00238095
LC462233.1/H9/Miyazaki/Japan/2018	0.133036	0.13125	0.0556548	0.0580357	0.0571429	0.129475	0.0602805	0.0568452	0.05625	0.0574405	0.0571429	0.0574576	0.0559524	0.0559524	0.0574405	0.0577381	0.0571429	0.05625	0.05625	0.0575089	0.0559524	0.0602625	0.0601549	0.0551909	0.0565476	0.0603165	0.0592262	0.0552239	0.0556548	0.0592262	0.0553571	0.0544643	0.0559524	0.0547619	0.00209518	0.00238095	0.00238095	0.00238095	0	0.00238095
LC462232.1/CAT/Miyazaki/Japan/2018	0.133036	0.13125	0.0556548	0.0580357	0.0571429	0.129475	0.0602805	0.0568452	0.05625	0.0574405	0.0571429	0.0574576	0.0559524	0.0559524	0.0574405	0.0577381	0.0571429	0.05625	0.05625	0.0575089	0.0559524	0.0602625	0.0601549	0.0551909	0.0565476	0.0603165	0.0592262	0.0552239	0.0556548	0.0592262	0.0553571	0.0544643	0.0559524	0.0547619	0.00209518	0.00238095	0.00238095	0.00238095	0	0.00238095	0
KY965106.1/H10/Miyazaki/Japan/2018	0.129167	0.13006	0.0440476	0.0452381	0.0443452	0.130967	0.00775888	0.0452381	0.0440476	0.0446429	0.0443452	0.0419768	0.04375	0.04375	0.0443452	0.0449405	0.0443452	0.0446429	0.0446429	0.045888	0.04375	0.00686158	0.0083383	0.0426611	0.0199405	0.00418035	0.00684524	0.0250746	0.04375	0.00744048	0.0291667	0.0428571	0.041369	0.0485119	0.0622568	0.0622024	0.0622024	0.0622024	0.0619048	0.0622024	0.0619048	0.0619048
KY965102.1/HB2016-055/Hubei/2016	0.13125	0.131845	0.0380952	0.0404762	0.0389881	0.133652	0.0435691	0.0392857	0.0380952	0.0392857	0.0389881	0.0154808	0.0377976	0.0377976	0.0395833	0.0395833	0.0389881	0.0386905	0.0386905	0.0399285	0.0377976	0.0435561	0.0446694	0.0372912	0.0392857	0.0429979	0.0425595	0.0376119	0.0372024	0.04375	0.0389881	0.0369048	0.0366071	0.0449405	0.0577671	0.0577381	0.0577381	0.0577381	0.0583333	0.0577381	0.0583333	0.0583333	0.0416667
KY789436/CB1/Human/Korea/2017	0.130655	0.129762	0.0577381	0.0595238	0.058631	0.130072	0.0629663	0.0580357	0.0577381	0.0589286	0.058631	0.0586484	0.0574405	0.0574405	0.0589286	0.0592262	0.058631	0.0598214	0.0598214	0.0589988	0.0574405	0.0623508	0.062835	0.0593675	0.058631	0.0624067	0.0610119	0.0579104	0.058631	0.0619048	0.0565476	0.0589286	0.0589286	0.0565476	0.0380126	0.0375	0.0375	0.0375	0.0386905	0.0375	0.0386905	0.0386905	0.0633929	0.0595238
KY273137/KAGWT/Haemaphysalis_longicornis/Korea	0.128571	0.128274	0.0574405	0.0598214	0.0589286	0.130072	0.0611758	0.0592262	0.0580357	0.0592262	0.0589286	0.0598392	0.0577381	0.0577381	0.058631	0.0595238	0.0589286	0.0580357	0.0580357	0.0592968	0.0577381	0.0611575	0.0622394	0.0569809	0.0577381	0.0612123	0.060119	0.0564179	0.0574405	0.0613095	0.0571429	0.0568452	0.0577381	0.0583333	0.0164621	0.0160714	0.0160714	0.0160714	0.0172619	0.0160714	0.0172619	0.0172619	0.0627976	0.0598214	0.0377976
KR017849/AHYTY/Human/China/2012	0.12619	0.125595	0.000892857	0.00327381	0.00178571	0.123807	0.0465533	0.00267857	0.000892857	0.00208333	0.00178571	0.0354272	0.000595238	0.000595238	0.00238095	0.00238095	0.00178571	0.00863095	0.00863095	0.00268176	0.000595238	0.0453461	0.0458606	0.0104415	0.041369	0.0450881	0.0440476	0.0349254	0.0113095	0.0449405	0.0389881	0.0104167	0.010119	0.0452381	0.0553726	0.0553571	0.0553571	0.0553571	0.0559524	0.0553571	0.0559524	0.0559524	0.04375	0.0377976	0.0571429	0.0577381
KP663738.1/KAGBH5/Korea/2015	0.13244	0.130655	0.0544643	0.0568452	0.0559524	0.128282	0.0605789	0.0556548	0.0550595	0.05625	0.0559524	0.0553736	0.0547619	0.0547619	0.05625	0.0565476	0.0559524	0.0544643	0.0544643	0.056317	0.0547619	0.0605609	0.0598571	0.0542959	0.0574405	0.0600179	0.0595238	0.0558209	0.0541667	0.0589286	0.0550595	0.0544643	0.0553571	0.0532738	0.00927866	0.00952381	0.00952381	0.00952381	0.010119	0.00952381	0.010119	0.010119	0.0616071	0.05625	0.0375	0.0160714	0.0547619
KP663735/KAGWH3/Human/Korea	0.129762	0.129167	0.0580357	0.0604167	0.0595238	0.130072	0.0617726	0.0598214	0.058631	0.0598214	0.0595238	0.0604347	0.0583333	0.0583333	0.0592262	0.060119	0.0595238	0.058631	0.058631	0.0598927	0.0583333	0.0617542	0.062835	0.0575776	0.0583333	0.0618095	0.0607143	0.0570149	0.0580357	0.0619048	0.0577381	0.0574405	0.0583333	0.0589286	0.0173601	0.0169643	0.0169643	0.0169643	0.0181548	0.0169643	0.0181548	0.0181548	0.0633929	0.0607143	0.0383929	0.00208333	0.0583333	0.0169643
KF791955/HL/Larvae/G2/Haemaphysalis_longicornis/China	0.136607	0.134226	0.04375	0.0455357	0.0446429	0.13216	0.0453596	0.0443452	0.04375	0.0449405	0.0446429	0.0401905	0.0434524	0.0434524	0.0452381	0.0446429	0.0446429	0.0446429	0.0446429	0.04559	0.0434524	0.0435561	0.045265	0.0453461	0.0401786	0.0426993	0.0431548	0.038806	0.0452381	0.0443452	0.0395833	0.0449405	0.0404762	0.041369	0.0574678	0.0574405	0.0574405	0.0574405	0.0580357	0.0574405	0.0580357	0.0580357	0.0443452	0.0431548	0.0574405	0.0598214	0.0434524	0.0577381	0.0604167
KF791953/HL/Injected/Human/China	0.136012	0.133631	0.0431548	0.0449405	0.0440476	0.131563	0.0447628	0.04375	0.0431548	0.0443452	0.0440476	0.0395951	0.0428571	0.0428571	0.0446429	0.0440476	0.0440476	0.0440476	0.0440476	0.044994	0.0428571	0.0429594	0.0446694	0.0447494	0.0395833	0.0421021	0.0425595	0.038209	0.0446429	0.04375	0.0389881	0.0443452	0.039881	0.0407738	0.0568692	0.0568452	0.0568452	0.0568452	0.0574405	0.0568452	0.0574405	0.0574405	0.04375	0.0425595	0.0568452	0.0592262	0.0428571	0.0571429	0.0598214
KF356540.1/YSHX002/henan	0.128869	0.129762	0.0449405	0.0467262	0.0458333	0.131265	0.00626679	0.046131	0.0449405	0.046131	0.0458333	0.0416791	0.0446429	0.0446429	0.0458333	0.0464286	0.0458333	0.0455357	0.0455357	0.0467819	0.0446429	0.00536993	0.00684932	0.0441527	0.0184524	0.00388176	0.00535714	0.0265672	0.0446429	0.00595238	0.028869	0.0443452	0.0422619	0.0470238	0.0607603	0.0607143	0.0607143	0.0607143	0.0604167	0.0607143	0.0604167	0.0604167	0.00565476	0.0431548	0.0619048	0.0613095	0.0446429	0.0607143	0.0619048
KF356537.1/YGS1/henan	0.129464	0.130952	0.0425595	0.0443452	0.0434524	0.131563	0.0185019	0.04375	0.0425595	0.04375	0.0434524	0.0389997	0.0422619	0.0422619	0.0434524	0.0440476	0.0434524	0.0431548	0.0431548	0.0443981	0.0422619	0.0176014	0.0184634	0.0432578	0.00684524	0.0179158	0.0175595	0.0238806	0.0425595	0.0175595	0.0258929	0.0428571	0.041369	0.04375	0.0571685	0.0571429	0.0571429	0.0571429	0.0568452	0.0571429	0.0568452	0.0568452	0.0193452	0.0404762	0.0595238	0.058631	0.0422619	0.0577381	0.0592262
KF356536.1/YSC19/henan	0.13006	0.131548	0.0431548	0.0449405	0.0440476	0.132757	0.0190988	0.0443452	0.0431548	0.0443452	0.0440476	0.0395951	0.0428571	0.0428571	0.0440476	0.0446429	0.0440476	0.04375	0.04375	0.044994	0.0428571	0.0181981	0.019059	0.0438544	0.00803571	0.018513	0.0181548	0.0244776	0.0431548	0.0181548	0.0264881	0.0434524	0.0419643	0.0446429	0.0589644	0.0589286	0.0589286	0.0589286	0.058631	0.0589286	0.058631	0.058631	0.0199405	0.0410714	0.0607143	0.0604167	0.0428571	0.0595238	0.0610119
KC473541/JS2012tick01/Haemaphysalis_longicornis/China	0.13006	0.129762	0.0139881	0.0157738	0.014881	0.126492	0.0501343	0.0157738	0.0139881	0.0151786	0.014881	0.0378089	0.0136905	0.0136905	0.0154762	0.0154762	0.014881	0.0145833	0.0145833	0.0157926	0.0136905	0.048926	0.0500298	0.0155131	0.0455357	0.0486712	0.0479167	0.0385075	0.0157738	0.0491071	0.0425595	0.0145833	0.014881	0.047619	0.0586651	0.058631	0.058631	0.058631	0.0592262	0.058631	0.0592262	0.0592262	0.0473214	0.0407738	0.0610119	0.0616071	0.0136905	0.058631	0.0622024
KC292323.1/HNXY_191/henan	0.134226	0.133036	0.0416667	0.0434524	0.0425595	0.13037	0.0444643	0.0422619	0.0416667	0.0428571	0.0425595	0.038702	0.041369	0.041369	0.0431548	0.0425595	0.0425595	0.0425595	0.0425595	0.0435042	0.041369	0.0426611	0.0443716	0.0432578	0.0386905	0.0424007	0.0422619	0.0379104	0.0431548	0.0434524	0.0386905	0.0428571	0.0383929	0.0404762	0.0559713	0.0559524	0.0559524	0.0559524	0.0565476	0.0559524	0.0565476	0.0565476	0.0440476	0.0416667	0.0565476	0.0583333	0.041369	0.05625	0.0589286
JQ684872/SDLZtick12//Haemaphysalis_longicornis/China	0.130357	0.13006	0.0136905	0.0154762	0.0145833	0.128282	0.0504327	0.0154762	0.0136905	0.014881	0.0139881	0.0381066	0.0133929	0.0133929	0.0151786	0.0151786	0.0145833	0.0142857	0.0142857	0.0154946	0.0133929	0.048926	0.0503276	0.0152148	0.0458333	0.0489698	0.0482143	0.038806	0.0154762	0.0494048	0.0422619	0.014881	0.0151786	0.0485119	0.0586651	0.058631	0.058631	0.058631	0.0592262	0.058631	0.0592262	0.0592262	0.047619	0.0410714	0.0613095	0.0610119	0.0133929	0.0580357	0.0616071
JQ670930/AHL//Human/China	0.129167	0.128571	0.0440476	0.0458333	0.0449405	0.127685	0.0432707	0.0452381	0.0440476	0.0452381	0.0443452	0.0413814	0.04375	0.04375	0.0449405	0.0455357	0.0449405	0.0443452	0.0443452	0.045888	0.04375	0.0447494	0.0437761	0.0450477	0.0416667	0.0450881	0.0440476	0.038209	0.0425595	0.0428571	0.0422619	0.0440476	0.0434524	0.039881	0.0514816	0.0520833	0.0520833	0.0520833	0.0526786	0.0520833	0.0526786	0.0526786	0.0449405	0.0422619	0.05625	0.0550595	0.04375	0.052381	0.0556548
JF837594.1/JS2007-01/Jiangsu/2007	0.131845	0.130655	0.039881	0.0416667	0.0407738	0.130967	0.0432707	0.039881	0.039881	0.0410714	0.0407738	0.036618	0.0395833	0.0395833	0.041369	0.041369	0.0407738	0.0410714	0.0410714	0.0417163	0.0395833	0.0417661	0.0431805	0.0408711	0.0383929	0.0415049	0.0410714	0.0346269	0.041369	0.0422619	0.0377976	0.039881	0.0369048	0.0386905	0.0541754	0.0541667	0.0541667	0.0541667	0.0547619	0.0541667	0.0547619	0.0547619	0.0419643	0.0383929	0.0568452	0.0571429	0.0395833	0.0550595	0.0577381
HQ141605/JS4//Human/China	0.130357	0.130655	0.0345238	0.0369048	0.0354167	0.13037	0.0414802	0.0357143	0.0345238	0.0357143	0.0354167	0.00297708	0.0342262	0.0342262	0.0360119	0.0360119	0.0354167	0.035119	0.035119	0.0363528	0.0342262	0.0408711	0.0419893	0.0349045	0.0366071	0.0403105	0.0392857	0.0352239	0.0345238	0.0410714	0.0354167	0.0345238	0.0342262	0.0422619	0.055672	0.0556548	0.0556548	0.0556548	0.05625	0.0556548	0.05625	0.05625	0.0407738	0.0136905	0.0580357	0.058631	0.0342262	0.0541667	0.0592262
HQ141599.1/HN13/China/2010	0.134821	0.133036	0.0416667	0.0434524	0.0425595	0.129773	0.0444643	0.0422619	0.0416667	0.0428571	0.0425595	0.038702	0.041369	0.041369	0.0431548	0.0425595	0.0425595	0.0425595	0.0425595	0.0435042	0.041369	0.0426611	0.0443716	0.0432578	0.0392857	0.0418035	0.0422619	0.0379104	0.0431548	0.0434524	0.0380952	0.0428571	0.0383929	0.0410714	0.0565699	0.0565476	0.0565476	0.0565476	0.0571429	0.0565476	0.0571429	0.0571429	0.0434524	0.0416667	0.0571429	0.0589286	0.041369	0.05625	0.0595238
HQ141590/AH12//Human/China	0.125595	0.125	0.00119048	0.00357143	0.00208333	0.123807	0.0468517	0.00297619	0.00119048	0.00238095	0.00208333	0.0357249	0.000892857	0.000892857	0.00267857	0.00267857	0.00208333	0.00892857	0.00892857	0.00297974	0.000892857	0.0456444	0.0461584	0.0107399	0.0416667	0.0453867	0.0446429	0.0352239	0.0116071	0.0452381	0.0392857	0.0107143	0.0104167	0.0455357	0.055672	0.0556548	0.0556548	0.0556548	0.05625	0.0556548	0.05625	0.05625	0.0440476	0.0380952	0.0577381	0.0580357	0.000892857	0.0550595	0.058631
HM802203/SD4/China/2010/	0.131548	0.131845	0.0366071	0.0389881	0.0375	0.131862	0.0435691	0.0377976	0.0366071	0.0377976	0.0375	0.00506103	0.0363095	0.0363095	0.0380952	0.0380952	0.0375	0.0372024	0.0372024	0.0384386	0.0363095	0.0429594	0.0440739	0.0369928	0.0386905	0.0424007	0.041369	0.0373134	0.0366071	0.0431548	0.0375	0.0366071	0.0363095	0.0443452	0.0574678	0.0574405	0.0574405	0.0574405	0.0580357	0.0574405	0.0580357	0.0580357	0.0428571	0.0157738	0.0598214	0.0604167	0.0363095	0.0556548	0.0610119
HM802201/SD24/China/2010	0.128869	0.129762	0.0449405	0.0467262	0.0458333	0.130668	0.00417786	0.046131	0.0449405	0.046131	0.0458333	0.0413814	0.0446429	0.0446429	0.0458333	0.0464286	0.0458333	0.0455357	0.0455357	0.0467819	0.0446429	0.00387828	0.00476474	0.0441527	0.0175595	0.00418035	0.00386905	0.0256716	0.0446429	0.00386905	0.027381	0.0443452	0.0422619	0.046131	0.0592637	0.0592262	0.0592262	0.0592262	0.0589286	0.0592262	0.0589286	0.0589286	0.00595238	0.0428571	0.0610119	0.0598214	0.0446429	0.0592262	0.0604167
AB817987/YG1/Japan/2014	0.133036	0.131548	0.0550595	0.0574405	0.0565476	0.12858	0.0617726	0.05625	0.0556548	0.0568452	0.0565476	0.0571599	0.0553571	0.0553571	0.0568452	0.0571429	0.0565476	0.0556548	0.0556548	0.056913	0.0553571	0.0617542	0.0610482	0.0548926	0.058631	0.0612123	0.0607143	0.0564179	0.0550595	0.060119	0.05625	0.0550595	0.0559524	0.0559524	0.0101766	0.0104167	0.0104167	0.0104167	0.0110119	0.0104167	0.0110119	0.0110119	0.0627976	0.0574405	0.0392857	0.0178571	0.0553571	0.00416667	0.01875
[truncated: 16 more columns]

## Sheet: Caption
Table. Estimates of Evolutionary Divergence between Sequences
The number of base differences per site from between sequences are shown. The rate variation among sites was modeled with a gamma distribution (shape parameter = 4). This analysis involved 65 nucleotide sequences. Codon positions included were 1st+2nd+3rd+Noncoding. All ambiguous positions were removed for each sequence pair (pairwise deletion option). There were a total of 3360 positions in the …
1. Tamura K., Stecher G., and Kumar S. (2021). MEGA 11: Molecular Evolutionary Genetics Analysis Version 11. Molecular Biology and Evolution https://doi.org/10.1093/molbev/msab120.
Disclaimer: Although utmost care has been taken to ensure the correctness of the caption, the caption text is provided "as is" without any warranty of any kind. Authors advise the user to carefully check the caption prior to its use for any purpose and report any errors or problems to the authors immediately (www.megasoftware.net). In no event shall the authors and their employers be liable for a…
