# Supplementary material for: Identification of a Novel Genotype of Severe Fever with Thrombocytopenia Syndrome Virus (SFTSV) in Northern Hebei Province, China
Source: Viruses. 2025 Nov 23;17(12):1534. doi: 10.3390/v17121534 (PMC12737708; doi:10.3390/v17121534)
Supplement: Supplementary file 1 [file viruses-17-01534-s001.zip › Table S5. Gp amino acid variation sites.xlsx]

## Sheet: Sequence Data
Domain: Data
SFTSZJK2/Hebei/2024	-1	0	0	0	M	M	K	V	I	W	L	S	S	L	I	C	L	F	I	Q	C	S	G	D	A	G	P	I	I	C	A	G	P	N	H	S	N	K	S	A	D	I	P	H	L	L	G	Y	S
SFTSZJK1/Hebei/2024	-1	0	0	0	.	.	.	.	.	.	.	.	.	.	.	.	.	.	.	.	.	.	.	.	.	.	.	.	.	.	.	.	.	.	.	.	.	.	.	.	.	.	.	.	.	.	.	.	.
PQ827544/HBYS2022/Human/China	-1	0	0	0	.	.	.	.	.	.	F	.	.	.	.	.	F	V	.	.	.	.	.	.	S	.	.	.	.	.	.	.	.	I	.	.	.	.	.	.	.	.	.	.	.	.	.	.	.
PQ827532/HBYS21/Human/China	-1	0	0	0	.	.	.	.	.	.	F	.	.	.	.	.	F	V	.	.	.	.	.	N	S	.	.	.	.	.	.	.	.	I	.	.	.	.	.	.	.	.	.	.	.	.	.	.	.
PQ827531/HBMC19/Human/China	-1	0	0	0	.	.	.	.	.	.	F	.	.	.	.	.	F	V	.	.	.	.	.	.	S	.	.	.	.	.	.	.	.	I	.	.	.	.	.	.	.	.	.	.	.	.	.	.	.
OP313000.1 /SZW1604/Inner Mongolia/2016	-1	0	0	0	.	.	.	.	.	.	.	.	.	.	.	.	.	.	.	.	.	.	.	G	T	.	.	.	.	.	.	.	.	.	.	.	.	.	.	.	.	.	.	.	.	.	.	.	.
OR115140.1 MAG: Bandavirus dabieense isolate CLCM-084 segment M complete sequence	-1	0	0	0	.	.	.	.	.	.	F	.	.	.	.	.	.	V	.	.	.	.	.	.	S	.	.	.	.	.	.	.	.	I	.	.	.	.	.	.	G	.	.	.	.	.	.	.	.
PQ827530/HBYS18/Human/China	-1	0	0	0	.	.	.	.	.	.	F	.	.	.	.	.	F	V	.	.	.	.	.	.	S	.	.	.	.	.	.	.	.	I	.	.	.	.	.	.	.	.	.	.	.	.	.	.	.
PQ827528/HBYS16/Human/China	-1	0	0	0	.	.	.	.	.	.	F	.	.	.	.	.	F	V	.	.	.	.	.	.	S	.	.	.	.	.	.	.	.	I	.	.	.	.	.	.	.	.	.	.	.	.	.	.	.
PQ827527/HBHX15/Human/China	-1	0	0	0	.	.	.	.	.	.	F	.	.	.	.	.	F	V	.	.	.	.	.	.	S	.	.	.	.	.	.	.	.	I	.	.	.	.	.	.	.	.	.	.	.	.	.	.	.
PQ808902/HBHX2022/Human/China	-1	0	0	0	.	.	.	.	.	.	F	.	.	.	.	.	F	V	.	.	.	.	.	.	S	.	.	.	.	.	.	.	.	I	.	.	.	.	.	.	.	.	.	.	.	.	.	.	.
PQ808901/HBSN2015/Human/China	-1	0	0	0	.	.	.	.	.	.	F	.	.	.	.	.	F	V	.	.	.	.	.	.	S	.	.	.	.	.	.	.	.	I	.	.	.	.	.	.	.	.	.	.	.	.	.	.	.
PQ331238/HBPC2/Dermacentor nuttalli/China	-1	0	0	0	.	.	.	.	.	.	F	.	.	.	.	.	F	V	.	.	.	.	.	.	S	.	.	.	.	.	.	.	.	I	.	.	.	.	.	.	.	.	.	.	.	.	.	.	.
PQ331237/HBPC1/Haemaphysalis longicornis/China	-1	0	0	0	.	.	.	.	.	.	F	.	.	.	.	.	F	V	.	.	.	.	.	.	S	.	.	.	.	.	.	.	.	I	.	.	.	.	.	.	.	.	.	.	.	.	.	.	.
PQ331236/HBYS6/Human/China	-1	0	0	0	.	.	.	.	.	.	F	.	.	.	.	.	F	V	.	.	.	.	.	.	S	.	.	.	.	.	.	.	.	I	.	.	.	.	.	.	.	.	.	.	.	.	.	.	.
PP761122/HBYS3/Human/China	-1	0	0	0	.	.	.	.	.	.	F	.	.	.	.	.	F	V	.	.	.	.	.	.	S	.	.	.	.	.	.	.	.	I	.	.	.	.	.	.	.	.	.	.	.	.	.	.	.
PP761121/HBYS2/Human/China	-1	0	0	0	.	.	.	.	.	.	F	.	.	.	.	.	F	V	.	.	.	.	.	.	S	.	.	.	.	.	.	.	.	I	.	.	.	.	.	.	.	.	.	.	.	.	.	.	.
OR679089.1/BJ2023-PG-Camel/Beijing/2023	-1	0	0	0	.	.	.	.	.	.	F	.	.	.	.	.	F	V	.	.	.	.	.	.	S	.	.	.	.	.	.	.	.	I	.	.	.	.	.	.	.	.	.	.	.	.	.	.	.
OR679088.1/BJ2023-PG-004/Beijing/2023	-1	0	0	0	.	.	.	.	.	.	F	.	.	.	.	.	F	V	.	.	.	.	.	.	S	.	.	.	.	.	.	.	.	I	.	.	.	.	.	.	.	.	.	.	.	.	.	.	.
OR416678.1/JN25/Human/Shandong/2024	-1	0	0	0	.	.	.	.	.	.	F	.	.	.	.	.	F	V	.	.	.	.	.	.	S	.	.	.	.	.	.	.	.	I	.	.	.	.	.	.	.	.	.	.	.	.	.	.	.
OR416665.1/JN17/Human/Shandong/2024	-1	0	0	0	.	.	.	.	.	.	F	.	.	.	.	.	F	V	.	.	.	.	.	.	S	.	.	.	.	.	.	.	.	I	.	.	.	.	.	.	.	.	.	.	.	.	.	.	.
OP379671.1/P11 plasma/China/Shandong/2021	-1	0	0	0	.	.	.	.	.	.	F	.	.	.	.	.	.	V	.	.	.	.	.	.	S	.	.	.	.	.	.	.	.	I	.	.	.	.	.	.	G	.	.	.	.	.	.	.	.
OP379670.1/P6vero/China/Shandong/2021	-1	0	0	0	.	.	.	.	.	.	F	.	.	.	.	.	.	V	.	.	.	.	.	.	S	.	.	.	.	.	.	.	.	I	.	.	.	.	.	.	G	.	.	.	.	.	.	.	.
OP379669.1/P24vero/China/Shandong/2021	-1	0	0	0	.	.	.	.	.	.	F	.	.	.	.	.	F	V	.	.	.	.	.	.	S	.	.	.	.	.	.	.	.	I	.	.	.	.	.	.	.	.	.	.	.	.	.	.	.
OM452873.1/Hubei-166/Hubei/2019	-1	0	0	0	.	.	.	.	.	.	F	.	.	.	V	.	.	V	.	.	.	.	.	.	S	.	.	.	.	.	.	.	.	I	.	.	.	.	.	.	G	.	.	.	.	.	.	.	.
MW721876.1/LTSL1/Hubei/2021	-1	0	0	0	.	.	.	.	.	.	F	.	.	.	.	.	.	V	.	.	.	.	.	.	S	.	.	.	.	.	.	.	.	I	.	.	.	.	.	.	G	.	.	.	.	.	.	.	.
MT413433.1/SDtickSFTS2018-01/China/Shandong/2018	-1	0	0	0	.	.	.	.	.	.	F	.	.	.	.	.	.	V	.	.	.	.	.	.	S	.	.	.	.	.	.	.	.	I	.	.	.	.	.	.	G	.	.	.	.	.	.	.	.
MT309103.1/LN2014-50/Liaoning/2014	-1	0	0	0	.	.	.	.	.	.	F	.	.	.	.	.	F	V	.	.	.	.	.	.	S	.	.	.	.	.	.	.	.	I	.	.	.	.	.	.	.	.	.	.	.	.	.	.	.
MT114222.1/LN2012-030/Liaoning/2012	-1	0	0	0	.	.	.	.	.	.	F	.	.	.	.	.	F	V	.	.	.	.	.	.	S	.	.	.	.	.	.	.	.	I	.	.	.	.	.	.	.	.	.	.	.	.	.	.	.
MT005283.1/SD2015-101/Shandong/2015	-1	0	0	0	.	.	.	.	.	.	F	.	.	.	.	.	.	V	.	.	.	.	.	.	S	.	.	.	.	.	.	.	.	I	.	.	.	.	.	.	G	.	.	.	.	.	.	.	.
MT005276.1/SD2014-163/Shandong/2014	-1	0	0	0	.	.	.	.	.	.	F	.	.	.	.	.	.	V	.	.	.	.	.	.	S	.	.	.	.	.	.	.	.	I	.	.	.	.	.	.	.	.	.	.	.	.	.	.	.
MN510025.1/12-China/Anhui-154/2012	-1	0	0	0	.	.	.	.	.	.	F	.	.	.	.	.	F	V	.	.	.	.	.	.	S	.	.	.	.	.	.	.	.	I	.	.	.	.	.	.	.	.	.	.	.	.	.	.	.
MH790413.1/TICK/Hubei/2018	-1	0	0	0	.	.	.	.	.	.	F	.	.	.	.	.	F	V	.	.	.	G	.	.	S	.	.	.	.	.	.	.	.	I	.	.	.	.	.	.	.	.	.	.	.	.	.	.	.
MF094774.1/16KS45/Japan/2021	-1	0	0	0	.	.	.	.	.	.	F	.	.	.	V	.	.	V	.	.	.	.	.	.	T	.	.	.	.	.	.	.	.	I	.	.	.	.	.	.	.	.	.	.	.	.	.	.	.
LC663821.1/cat/1/Japan/2021	-1	0	0	0	-	-	?	.	.	.	F	.	.	.	.	.	.	V	.	.	.	.	.	.	T	.	.	.	.	.	.	.	.	I	.	.	.	.	.	.	N	.	.	.	.	.	.	.	.
LC536550.1/N10/Japan/2022	-1	0	0	0	.	.	.	.	.	.	F	.	.	.	.	.	.	V	.	.	.	.	.	.	T	.	.	.	.	.	.	.	.	I	.	.	.	.	.	.	N	.	.	.	.	.	.	.	.
LC536549.1/N7/Japan/2022	-1	0	0	0	.	.	.	.	.	.	F	.	.	.	.	.	.	V	.	.	.	.	.	.	T	.	.	.	.	.	.	.	.	I	.	.	.	.	.	.	N	.	.	.	.	.	.	.	.
LC536547.1/N2/Japan/2022	-1	0	0	0	.	.	.	.	.	.	F	.	.	.	.	.	.	V	.	.	.	.	.	.	T	.	.	.	.	.	.	.	.	I	.	.	.	.	.	.	N	.	.	.	.	.	.	.	.
LC536546.1/H10/Miyazaki/Japan/2018	-1	0	0	0	.	.	.	.	.	.	F	.	.	.	.	.	.	V	.	.	.	.	.	.	T	.	.	.	.	.	.	.	.	I	.	.	.	.	.	.	N	.	.	.	.	.	.	.	.
LC462234.1/A17/Japan/2020	-1	0	0	0	.	.	.	.	.	.	F	.	.	.	.	.	.	V	.	.	.	.	.	.	T	.	.	.	.	.	.	.	.	I	.	.	.	.	.	.	N	.	.	.	.	.	.	.	.
LC462233.1/H9/Miyazaki/Japan/2018	-1	0	0	0	.	.	.	.	.	.	F	.	.	.	.	.	.	V	.	.	.	.	.	.	T	.	.	.	.	.	.	.	.	I	.	.	.	.	.	.	N	.	.	.	.	.	.	.	.
LC462232.1/CAT/Miyazaki/Japan/2018	-1	0	0	0	.	.	.	.	.	.	F	.	.	.	.	.	.	V	.	.	.	.	.	.	T	.	.	.	.	.	.	.	.	I	.	.	.	.	.	.	N	.	.	.	.	.	.	.	.
KY965106.1/H10/Miyazaki/Japan/2018	-1	0	0	0	.	.	.	.	.	.	F	P	.	.	.	.	F	V	.	.	.	.	.	.	S	.	.	.	.	.	.	.	.	I	.	.	.	.	.	.	.	.	.	.	.	.	.	.	.
KY965102.1/HB2016-055/Hubei/2016	-1	0	0	0	.	.	.	.	.	.	F	P	.	.	.	.	F	V	.	.	.	.	.	.	S	.	.	.	.	.	.	.	.	I	.	.	.	.	.	.	.	.	.	.	.	.	.	.	.
KY789436/CB1/Human/Korea/2017	-1	0	0	0	.	.	.	.	.	.	F	.	.	.	.	.	.	V	.	.	.	.	.	.	T	.	.	.	.	.	.	.	.	I	.	.	.	.	.	.	N	.	.	.	.	.	.	.	.
KY273137/KAGWT/Haemaphysalis longicornis/Korea	-1	0	0	0	.	.	.	.	.	.	F	.	.	.	.	.	.	V	.	.	.	.	.	.	T	.	.	.	.	.	.	.	.	I	.	.	.	.	.	.	N	.	.	.	.	.	.	.	.
KR017849/AHYTY/Human/China/2012	-1	0	0	0	.	.	.	.	.	.	F	.	.	.	.	.	F	V	.	.	.	.	.	.	S	.	.	.	.	.	.	.	.	I	.	.	.	.	.	.	.	.	.	.	.	.	.	.	.
KP663738.1/KAGBH5/Korea/2015	-1	0	0	0	.	.	.	.	.	.	F	.	.	.	.	.	.	V	.	.	.	.	.	.	T	.	.	.	.	.	.	.	.	I	.	.	.	.	.	.	N	.	.	.	.	.	.	.	.
KP663735/KAGWH3/Human/Korea	-1	0	0	0	.	.	.	.	.	.	F	.	.	.	.	.	.	V	.	.	.	.	.	.	T	.	.	.	.	.	.	.	.	I	.	.	.	.	.	.	N	.	.	.	.	.	.	.	.
KF791955/HL/Larvae/G2/Haemaphysalis longicornis/China	-1	0	0	0	.	.	.	.	.	.	F	.	.	.	.	.	.	V	.	.	.	G	.	.	T	.	.	.	.	.	.	.	.	I	.	.	.	.	.	.	.	.	.	.	.	.	.	.	.
KF791953/HL/Injected/Human/China	-1	0	0	0	.	.	.	.	.	.	F	.	.	.	.	.	.	V	.	.	.	G	.	.	T	.	.	.	.	.	.	.	.	I	.	.	.	.	.	.	.	.	.	.	.	.	.	.	.
KF356540.1/YSHX002/henan	-1	0	0	0	.	.	.	.	.	.	F	.	.	.	.	.	.	V	.	.	.	.	.	.	S	.	.	.	.	.	.	.	.	I	.	.	.	.	.	.	G	.	.	.	.	.	.	.	.
KF356537.1/YGS1/henan	-1	0	0	0	.	.	.	.	.	.	F	.	.	.	V	.	.	V	.	.	.	.	.	.	S	.	.	.	.	.	.	.	.	I	.	.	.	.	.	.	A	.	.	.	.	.	.	.	.
KF356536.1/YSC19/henan	-1	0	0	0	.	.	.	.	.	.	F	.	.	.	V	.	.	V	.	.	.	.	.	.	S	.	.	.	.	.	.	.	.	I	.	.	.	.	.	.	A	.	.	.	.	.	.	.	.
KC473541/JS2012tick01/Haemaphysalis longicornis/China	-1	0	0	0	.	.	.	.	.	.	F	.	.	.	.	.	F	V	.	.	.	.	.	.	S	.	.	.	.	.	.	.	.	I	.	.	.	.	.	.	.	.	.	.	.	.	.	.	.
KC292323.1/HNXY 191/henan	-1	0	0	0	.	.	.	.	.	.	F	.	.	.	.	.	.	V	.	.	.	G	.	.	T	.	.	.	.	.	.	.	.	T	.	.	.	.	.	.	.	.	.	.	.	.	.	.	.
JQ684872/SDLZtick12//Haemaphysalis longicornis/China	-1	0	0	0	.	.	.	.	.	.	F	.	.	.	.	.	F	V	.	.	.	.	.	.	S	.	.	.	.	.	.	.	.	I	.	.	.	.	.	.	.	.	.	.	.	.	.	.	.
JQ670930/AHL//Human/China	-1	0	0	0	.	.	.	.	.	.	F	.	.	.	.	.	.	V	.	.	.	.	.	.	T	.	.	.	.	.	.	.	.	I	.	.	.	.	.	.	.	.	.	.	.	.	.	.	.
JF837594.1/JS2007-01/Jiangsu/2007	-1	0	0	0	.	.	.	.	.	.	F	.	.	.	.	.	.	V	.	.	.	G	.	.	T	.	.	.	.	.	.	.	.	I	.	.	.	.	.	.	.	.	.	.	.	.	.	.	.
HQ141605/JS4//Human/China	-1	0	0	0	.	.	.	.	.	.	F	.	.	.	.	.	F	V	.	.	.	.	.	.	S	.	.	.	.	.	.	.	.	I	.	.	.	.	.	.	.	.	.	.	.	.	.	.	.
HQ141599.1/HN13/China/2010	-1	0	0	0	.	.	.	.	.	.	F	.	.	.	.	.	.	V	.	.	.	G	.	.	T	.	.	.	.	.	.	.	.	I	.	.	.	.	.	.	.	.	.	.	.	.	.	.	.
HQ141590/AH12//Human/China	-1	0	0	0	.	.	.	.	.	.	F	.	.	.	.	.	F	V	.	.	.	.	.	.	S	.	.	.	.	.	.	.	.	I	.	.	.	.	.	.	.	.	.	.	.	.	.	.	.
HM802203/SD4/China/2010/	-1	0	0	0	.	.	.	.	.	.	F	.	.	.	.	.	F	V	.	.	.	.	.	.	S	.	.	.	.	.	.	.	.	I	.	.	.	.	.	.	.	.	.	.	.	.	.	.	.
HM802201/SD24/China/2010	-1	0	0	0	.	.	.	.	.	.	F	.	.	.	.	.	.	V	.	.	.	.	.	.	S	.	.	.	.	.	.	.	.	I	.	.	.	.	.	.	G	.	.	.	.	.	.	.	.
AB817987/YG1/Japan/2014	-1	0	0	0	.	.	.	.	.	.	F	.	.	.	.	.	.	V	.	.	.	.	.	.	T	.	.	.	.	.	.	.	.	I	.	.	.	.	.	.	N	.	.	.	.	.	.	.	.
SFTSZJK2/Hebei/2024	-1	0	0	0	T	Y	Y	P	S	E	N	S	Y	S	R	W	S	G	L	L	S	P	C	D	A	D	W	L	G	M	L	D	V	K	K	A	K	G	T	D	M	I	V	P	G	P	S	Y	K
SFTSZJK1/Hebei/2024	-1	0	0	0	.	.	.	.	P	.	.	.	.	.	.	.	.	.	.	.	.	.	.	.	.	.	.	.	.	.	.	.	.	.	.	.	.	.	.	.	.	.	.	.	.	.	.	.	.
PQ827544/HBYS2022/Human/China	-1	0	0	0	S	.	.	.	A	.	.	.	.	.	.	.	.	.	.	.	.	.	.	.	.	.	.	.	.	.	.	V	.	.	.	.	.	.	S	.	.	.	.	.	.	.	.	.	.
PQ827532/HBYS21/Human/China	-1	0	0	0	S	.	.	.	A	.	.	.	.	.	.	.	.	.	.	.	.	.	.	.	.	.	.	.	.	.	.	V	.	.	.	.	.	.	S	.	.	.	.	.	.	.	.	.	.
PQ827531/HBMC19/Human/China	-1	0	0	0	S	.	.	.	A	.	.	.	.	.	.	.	.	.	.	.	.	.	.	.	.	.	.	.	.	.	.	V	.	.	.	.	.	.	S	.	.	.	.	.	.	.	.	.	.
OP313000.1 /SZW1604/Inner Mongolia/2016	-1	0	0	0	.	.	.	.	A	.	.	.	.	.	.	.	.	.	.	.	.	.	.	.	.	.	.	.	.	.	.	.	.	.	.	.	.	.	.	.	.	.	.	.	.	.	.	.	.
OR115140.1 MAG: Bandavirus dabieense isolate CLCM-084 segment M complete sequence	-1	0	0	0	S	.	.	.	A	.	.	.	.	.	.	.	.	.	.	.	.	.	.	.	.	.	.	.	.	.	.	V	.	.	.	.	.	E	S	.	.	.	.	.	.	.	.	.	.
PQ827530/HBYS18/Human/China	-1	0	0	0	S	.	.	.	A	.	.	.	.	.	.	.	.	.	.	.	.	.	.	.	.	E	.	.	.	.	.	V	.	.	.	.	.	.	S	.	.	.	.	.	.	.	.	.	.
PQ827528/HBYS16/Human/China	-1	0	0	0	S	.	.	.	A	.	.	.	.	.	.	.	.	.	.	.	.	.	.	.	.	.	.	.	.	.	.	V	.	.	.	.	.	.	S	.	.	.	.	.	.	.	.	.	.
PQ827527/HBHX15/Human/China	-1	0	0	0	S	.	.	.	A	.	.	.	.	.	.	.	.	.	.	.	.	.	.	.	.	.	.	.	.	.	.	V	.	.	.	.	.	.	S	.	.	.	.	.	.	.	.	.	.
PQ808902/HBHX2022/Human/China	-1	0	0	0	S	.	.	.	A	.	.	.	.	.	.	.	.	.	.	.	.	.	.	.	.	.	.	.	.	.	.	V	.	.	.	.	.	.	S	.	.	.	.	.	.	.	.	.	.
PQ808901/HBSN2015/Human/China	-1	0	0	0	S	.	.	.	A	.	.	.	.	.	.	.	.	.	.	.	.	.	.	.	.	.	.	.	.	.	.	V	.	.	.	.	.	.	S	.	.	.	.	.	.	.	.	.	.
PQ331238/HBPC2/Dermacentor nuttalli/China	-1	0	0	0	S	.	.	.	A	.	.	.	.	.	.	.	.	.	.	.	.	.	.	.	.	.	.	.	.	.	.	V	.	.	.	.	.	.	S	.	.	.	.	.	.	.	.	.	.
PQ331237/HBPC1/Haemaphysalis longicornis/China	-1	0	0	0	S	.	.	.	A	.	.	.	.	.	.	.	.	.	.	.	.	.	.	.	.	.	.	.	.	.	.	V	.	.	.	.	.	.	S	.	.	.	.	.	.	.	.	.	.
PQ331236/HBYS6/Human/China	-1	0	0	0	S	.	.	.	A	.	.	.	.	.	.	.	.	.	.	.	.	.	.	.	.	.	.	.	.	.	.	V	.	.	.	.	.	.	S	.	.	.	.	.	.	.	.	.	.
PP761122/HBYS3/Human/China	-1	0	0	0	S	.	.	.	A	.	.	.	.	.	.	.	.	.	.	.	.	.	.	.	.	.	.	.	.	.	.	V	.	.	.	.	.	.	S	.	.	.	.	.	.	.	.	.	.
PP761121/HBYS2/Human/China	-1	0	0	0	S	.	.	.	A	.	.	.	.	.	.	.	.	.	.	.	.	.	.	.	.	.	.	.	.	.	.	V	.	.	.	.	.	.	S	.	.	.	.	.	.	.	.	.	.
OR679089.1/BJ2023-PG-Camel/Beijing/2023	-1	0	0	0	S	.	.	.	A	.	.	.	.	.	.	.	.	.	.	.	.	.	.	.	.	.	.	.	.	.	.	V	.	.	.	.	.	.	S	.	.	.	.	.	.	.	.	.	.
OR679088.1/BJ2023-PG-004/Beijing/2023	-1	0	0	0	S	.	.	.	A	.	.	.	.	.	.	.	.	.	.	.	.	.	.	.	.	.	.	.	.	.	.	V	.	.	.	.	.	.	S	.	.	.	.	.	.	.	.	.	.
OR416678.1/JN25/Human/Shandong/2024	-1	0	0	0	S	.	.	.	A	.	.	.	.	.	.	.	.	.	.	.	.	.	.	.	.	.	.	.	.	.	.	V	.	.	.	.	.	.	S	.	.	.	.	.	.	.	.	.	.
OR416665.1/JN17/Human/Shandong/2024	-1	0	0	0	S	.	.	.	A	.	.	.	.	.	.	.	.	.	.	.	.	.	.	.	.	.	.	.	.	.	.	V	.	.	.	.	.	.	S	.	.	.	.	.	.	.	.	.	.
OP379671.1/P11 plasma/China/Shandong/2021	-1	0	0	0	S	.	.	.	A	.	.	.	.	.	.	.	.	.	.	.	.	.	.	.	.	.	.	.	.	.	.	V	.	.	.	.	.	E	S	.	.	.	.	.	.	.	.	.	.
OP379670.1/P6vero/China/Shandong/2021	-1	0	0	0	S	.	.	.	A	.	.	.	.	.	.	.	.	.	.	.	.	.	.	.	.	.	.	.	.	.	.	V	.	.	.	.	.	E	S	.	.	.	.	.	.	.	.	.	.
OP379669.1/P24vero/China/Shandong/2021	-1	0	0	0	S	.	.	.	A	.	.	.	.	.	.	.	.	.	.	.	.	.	.	.	.	.	.	.	.	.	.	V	.	.	.	.	.	.	S	.	.	.	.	.	.	.	.	.	.
OM452873.1/Hubei-166/Hubei/2019	-1	0	0	0	S	.	.	.	A	.	.	.	.	.	.	.	.	.	.	.	.	.	.	.	.	.	.	.	.	.	.	V	.	.	.	.	.	.	S	.	.	.	.	.	.	.	.	.	.
MW721876.1/LTSL1/Hubei/2021	-1	0	0	0	S	.	.	.	A	.	.	.	.	.	.	.	.	.	.	.	.	.	.	.	.	.	.	.	.	.	.	V	.	.	.	.	.	E	S	.	.	.	.	.	.	.	.	.	.
MT413433.1/SDtickSFTS2018-01/China/Shandong/2018	-1	0	0	0	S	.	.	.	A	.	.	.	.	.	.	.	.	.	.	.	.	.	.	.	.	.	.	.	.	.	.	V	.	.	.	.	.	E	S	.	.	.	.	.	.	.	.	.	.
MT309103.1/LN2014-50/Liaoning/2014	-1	0	0	0	S	.	.	.	A	.	.	.	.	.	.	.	.	.	.	.	.	.	.	.	.	.	.	.	.	.	.	V	.	.	.	.	.	.	S	.	.	.	.	.	.	.	.	.	.
MT114222.1/LN2012-030/Liaoning/2012	-1	0	0	0	S	.	.	.	A	.	.	.	.	.	.	.	.	.	.	.	.	.	.	.	.	.	.	.	.	.	.	V	.	.	.	.	.	.	S	.	.	.	.	.	.	.	.	.	.
MT005283.1/SD2015-101/Shandong/2015	-1	0	0	0	S	.	.	.	A	.	.	.	.	.	.	.	.	.	.	.	.	.	.	.	.	.	.	.	.	.	.	V	.	.	.	.	.	E	S	.	.	.	.	.	.	.	.	.	.
MT005276.1/SD2014-163/Shandong/2014	-1	0	0	0	S	.	.	.	A	.	.	.	.	.	.	.	.	.	.	.	.	.	.	.	.	.	.	.	.	.	.	V	.	.	.	.	.	.	S	.	.	.	.	.	.	.	.	.	.
MN510025.1/12-China/Anhui-154/2012	-1	0	0	0	S	.	.	.	A	.	.	.	.	.	.	.	.	.	.	.	.	.	.	.	.	.	.	.	.	.	.	V	.	.	.	.	.	.	S	.	.	.	.	.	.	.	.	.	.
MH790413.1/TICK/Hubei/2018	-1	0	0	0	S	.	.	.	A	.	.	.	.	.	.	.	.	.	.	.	.	.	.	V	.	.	.	.	.	.	.	V	.	.	.	.	.	.	S	.	.	.	.	.	.	.	.	.	.
MF094774.1/16KS45/Japan/2021	-1	0	0	0	S	.	.	.	A	.	.	.	.	.	.	.	.	.	.	.	.	.	.	.	.	.	.	.	.	.	.	V	.	.	.	.	.	.	S	.	.	.	.	.	.	.	.	.	.
LC663821.1/cat/1/Japan/2021	-1	0	0	0	S	.	F	.	A	.	.	.	.	.	.	.	.	.	.	.	.	.	.	.	.	.	.	.	.	.	.	V	.	.	.	.	.	.	S	.	.	.	.	.	.	.	.	.	.
LC536550.1/N10/Japan/2022	-1	0	0	0	S	.	F	.	A	.	.	.	.	.	.	.	.	.	.	.	.	.	.	.	.	.	.	.	.	.	.	V	.	.	.	.	.	.	S	.	.	.	.	.	.	.	.	.	.
LC536549.1/N7/Japan/2022	-1	0	0	0	S	.	F	.	A	.	.	.	.	.	.	.	.	.	.	.	.	.	.	.	.	.	.	.	.	.	.	V	.	.	.	.	.	.	S	.	.	.	.	.	.	.	.	.	.
LC536547.1/N2/Japan/2022	-1	0	0	0	S	.	F	.	A	.	.	.	.	.	.	.	.	.	.	.	.	.	.	.	.	.	.	.	.	.	.	V	.	.	.	.	.	.	S	.	.	.	.	.	.	.	.	.	.
LC536546.1/H10/Miyazaki/Japan/2018	-1	0	0	0	S	.	F	.	A	.	.	.	.	.	.	.	.	.	.	.	.	.	.	.	.	.	.	.	.	.	.	V	.	.	.	.	.	.	S	.	.	.	.	.	.	.	.	.	.
LC462234.1/A17/Japan/2020	-1	0	0	0	S	.	F	.	A	.	.	.	.	.	.	.	.	.	.	.	.	.	.	.	.	.	.	.	.	.	.	V	.	.	.	.	.	.	S	.	.	.	.	.	.	.	.	.	.
LC462233.1/H9/Miyazaki/Japan/2018	-1	0	0	0	S	.	F	.	A	.	.	.	.	.	.	.	.	.	.	.	.	.	.	.	.	.	.	.	.	.	.	V	.	.	.	.	.	.	S	.	.	.	.	.	.	.	.	.	.
LC462232.1/CAT/Miyazaki/Japan/2018	-1	0	0	0	S	.	F	.	A	.	.	.	.	.	.	.	.	.	.	.	.	.	.	.	.	.	.	.	.	.	.	V	.	.	.	.	.	.	S	.	.	.	.	.	.	.	.	.	.
KY965106.1/H10/Miyazaki/Japan/2018	-1	0	0	0	S	.	.	.	A	.	.	.	.	.	.	.	.	.	.	.	.	.	.	.	.	.	.	.	.	.	.	V	.	.	.	.	.	E	S	.	.	.	.	.	.	.	.	.	.
KY965102.1/HB2016-055/Hubei/2016	-1	0	0	0	S	.	.	.	T	.	.	.	.	.	.	.	.	.	.	.	.	.	.	.	.	.	.	.	.	.	.	V	.	.	.	.	.	.	S	.	.	.	.	.	.	.	.	.	.
KY789436/CB1/Human/Korea/2017	-1	0	0	0	S	.	.	.	A	.	.	.	.	.	.	.	.	.	.	.	.	.	.	.	.	.	.	.	.	.	.	V	.	.	.	.	.	.	S	.	.	.	.	.	.	.	.	.	.
KY273137/KAGWT/Haemaphysalis longicornis/Korea	-1	0	0	0	S	.	F	.	.	.	.	.	.	.	.	.	.	.	.	.	.	.	.	.	.	.	.	.	.	.	.	V	.	.	.	.	.	.	S	.	.	.	.	.	.	.	.	.	.
KR017849/AHYTY/Human/China/2012	-1	0	0	0	S	.	.	.	A	.	.	.	.	.	.	.	.	.	.	.	.	.	.	.	.	.	.	.	.	.	.	V	.	.	.	.	.	.	S	.	.	.	.	.	.	.	.	.	.
KP663738.1/KAGBH5/Korea/2015	-1	0	0	0	S	.	F	.	A	.	.	.	.	.	.	.	.	.	.	.	.	.	.	.	.	.	.	.	.	.	.	V	.	.	.	.	.	.	S	.	.	.	.	.	.	.	L	.	.
KP663735/KAGWH3/Human/Korea	-1	0	0	0	S	.	F	.	A	.	.	.	.	.	.	.	.	.	.	.	.	.	.	.	.	.	.	.	.	.	.	I	.	.	.	.	.	.	S	.	.	.	.	.	.	.	.	.	.
KF791955/HL/Larvae/G2/Haemaphysalis longicornis/China	-1	0	0	0	S	.	.	.	A	.	.	.	.	.	.	.	.	.	.	.	.	.	.	.	.	.	.	.	.	.	.	V	.	.	.	.	.	.	S	.	.	.	.	.	.	.	.	.	.
KF791953/HL/Injected/Human/China	-1	0	0	0	S	.	.	.	A	.	.	.	.	.	.	.	.	.	.	.	.	.	.	.	.	.	.	.	.	.	.	V	.	.	.	.	.	.	S	.	.	.	.	.	.	.	.	.	.
KF356540.1/YSHX002/henan	-1	0	0	0	S	.	.	.	A	.	.	.	.	.	.	.	N	.	.	.	.	.	.	.	.	.	.	.	.	.	.	V	.	.	.	.	.	E	S	.	.	.	.	.	.	.	.	.	.
KF356537.1/YGS1/henan	-1	0	0	0	S	.	.	.	A	.	.	.	.	.	.	.	.	.	.	.	.	.	.	.	.	.	.	.	.	.	.	V	.	.	.	.	.	.	S	.	.	.	.	.	.	.	.	.	.
KF356536.1/YSC19/henan	-1	0	0	0	S	.	.	.	A	.	.	.	.	.	.	.	.	.	.	.	.	.	.	.	.	.	.	.	.	.	.	V	.	.	.	.	.	.	S	.	.	.	.	.	.	.	.	.	.
KC473541/JS2012tick01/Haemaphysalis longicornis/China	-1	0	0	0	S	.	.	.	A	.	.	.	.	.	.	.	.	.	.	.	.	.	.	.	.	.	.	.	.	.	.	V	.	.	.	.	.	.	S	.	.	.	.	.	.	.	.	.	.
KC292323.1/HNXY 191/henan	-1	0	0	0	S	.	.	.	A	.	.	.	.	.	.	.	.	.	.	.	.	.	.	.	.	.	.	.	.	.	.	V	.	.	.	.	.	.	S	.	.	.	.	.	.	.	.	.	.
JQ684872/SDLZtick12//Haemaphysalis longicornis/China	-1	0	0	0	S	.	.	.	A	.	.	.	.	.	.	.	.	.	.	.	.	.	.	.	.	.	.	.	.	.	.	V	.	.	.	.	.	.	S	.	.	.	.	.	.	.	.	.	.
JQ670930/AHL//Human/China	-1	0	0	0	S	.	.	.	A	.	.	.	.	.	.	.	.	.	.	.	.	.	.	.	.	.	.	.	.	.	.	V	.	.	.	.	.	.	S	.	.	.	.	.	.	.	.	.	.
JF837594.1/JS2007-01/Jiangsu/2007	-1	0	0	0	S	.	.	.	A	.	.	.	.	.	.	.	.	.	.	.	.	.	.	.	.	.	.	.	.	.	.	V	.	.	.	.	.	.	S	.	.	.	.	.	.	.	.	.	.
HQ141605/JS4//Human/China	-1	0	0	0	S	.	.	.	A	.	.	.	.	.	.	.	.	.	.	.	.	.	.	.	.	.	.	.	.	.	.	V	.	.	.	.	.	.	S	.	.	.	.	.	.	.	.	.	.
HQ141599.1/HN13/China/2010	-1	0	0	0	S	.	.	.	A	.	.	.	.	.	.	.	.	.	.	.	.	.	.	.	.	.	.	.	.	.	.	V	.	.	.	.	.	.	S	.	.	.	.	.	.	.	.	.	.
HQ141590/AH12//Human/China	-1	0	0	0	S	.	.	.	A	.	.	.	.	.	.	.	.	.	.	.	.	.	.	.	.	.	.	.	.	.	.	V	.	.	.	.	.	.	S	.	.	.	.	.	.	.	.	.	.
HM802203/SD4/China/2010/	-1	0	0	0	S	.	.	.	A	.	.	.	.	.	.	.	.	.	.	.	.	.	.	.	.	.	.	.	.	.	.	V	.	.	.	.	.	.	S	.	.	.	.	.	.	.	.	.	.
HM802201/SD24/China/2010	-1	0	0	0	S	.	.	.	A	.	.	.	.	.	.	.	.	.	.	.	.	.	.	.	.	.	.	.	.	.	.	V	.	.	.	.	.	E	S	.	.	.	.	.	.	.	.	.	.
AB817987/YG1/Japan/2014	-1	0	0	0	S	.	F	.	A	.	.	.	.	.	.	.	.	.	.	.	.	.	.	.	.	.	.	.	.	.	.	V	.	.	.	.	.	.	S	.	.	.	.	.	.	.	.	.	.
SFTSZJK2/Hebei/2024	-1	0	0	0	G	T	S	S	G	L	L	P	S	D	R	V	L	W	I	G	D	V	A	C	Q	P	M	T	P	I	P	E	E	T	F	L	E	L	K	S	F	S	Q	S	E	F	P	D	I
SFTSZJK1/Hebei/2024	-1	0	0	0	.	.	.	.	.	.	.	.	.	.	.	.	.	.	.	.	.	.	.	.	.	.	.	.	.	.	.	.	.	.	.	.	.	.	.	.	.	.	.	.	.	.	.	.	.
PQ827544/HBYS2022/Human/China	-1	0	0	0	.	.	.	.	.	.	.	.	.	.	.	.	.	.	.	.	.	.	.	.	.	.	.	.	.	.	.	.	.	.	.	.	.	.	.	.	.	.	.	.	.	.	.	.	.
PQ827532/HBYS21/Human/China	-1	0	0	0	.	.	.	.	.	.	.	.	.	.	.	.	.	.	.	.	.	.	.	.	.	.	.	.	.	.	.	.	.	.	.	.	.	.	.	.	.	.	.	.	.	.	.	.	.
PQ827531/HBMC19/Human/China	-1	0	0	0	.	.	.	.	.	.	.	.	.	.	.	.	.	.	.	.	.	.	.	.	.	.	.	.	.	.	.	.	.	.	.	.	.	.	.	.	.	.	.	.	.	.	.	.	.
OP313000.1 /SZW1604/Inner Mongolia/2016	-1	0	0	0	.	.	.	.	.	.	.	.	.	.	.	.	.	.	.	.	.	.	.	.	.	.	.	.	.	.	.	.	.	.	.	.	.	.	.	.	.	.	.	.	.	.	.	.	.
OR115140.1 MAG: Bandavirus dabieense isolate CLCM-084 segment M complete sequence	-1	0	0	0	.	.	.	.	.	.	.	.	.	.	.	.	.	.	.	.	.	.	.	.	.	.	.	.	.	.	.	.	.	.	.	.	.	.	.	.	.	.	.	.	.	.	.	.	.
PQ827530/HBYS18/Human/China	-1	0	0	0	.	.	.	.	.	.	.	.	.	.	.	.	.	.	.	.	.	.	.	.	.	.	.	.	.	.	.	.	.	.	.	.	.	.	.	.	.	.	.	.	.	.	.	.	.
PQ827528/HBYS16/Human/China	-1	0	0	0	.	.	.	.	.	.	.	.	.	.	.	.	.	.	.	.	.	.	.	.	.	.	.	.	.	.	.	.	.	.	.	.	.	.	.	.	.	.	.	.	.	.	.	.	.
PQ827527/HBHX15/Human/China	-1	0	0	0	.	.	.	.	.	.	.	.	.	.	.	.	.	.	.	.	.	.	.	.	.	.	.	.	.	.	.	.	.	.	.	.	.	.	.	.	.	.	.	.	.	.	.	.	.
PQ808902/HBHX2022/Human/China	-1	0	0	0	.	.	.	.	.	.	.	.	.	.	.	.	.	.	.	.	.	.	T	.	.	.	.	.	.	.	.	.	.	.	.	.	.	.	.	.	.	.	.	.	.	.	.	.	.
PQ808901/HBSN2015/Human/China	-1	0	0	0	.	.	.	.	.	.	.	.	.	.	.	.	.	.	.	.	.	.	.	.	.	.	.	.	.	.	.	.	.	.	.	.	.	.	.	.	.	.	.	.	.	.	.	.	.
PQ331238/HBPC2/Dermacentor nuttalli/China	-1	0	0	0	.	.	.	.	.	.	.	.	.	.	.	.	.	.	.	.	.	.	.	.	.	.	.	.	.	.	.	.	.	.	.	.	.	.	.	.	.	.	.	.	.	.	.	.	.
PQ331237/HBPC1/Haemaphysalis longicornis/China	-1	0	0	0	.	.	.	.	.	.	.	.	.	.	.	.	.	.	.	.	.	.	.	.	.	.	.	.	.	.	.	.	.	.	.	.	.	.	.	.	.	.	.	.	.	.	.	.	.
PQ331236/HBYS6/Human/China	-1	0	0	0	.	.	.	.	.	.	.	.	.	.	.	.	.	.	.	.	.	.	.	.	.	.	.	.	.	.	.	.	.	.	.	.	.	.	.	.	.	.	.	.	.	.	.	.	.
PP761122/HBYS3/Human/China	-1	0	0	0	.	.	.	.	.	.	.	.	.	.	.	.	.	.	.	.	.	.	.	.	.	.	.	.	.	.	.	.	.	.	.	.	.	.	.	.	.	.	.	.	.	.	.	.	.
PP761121/HBYS2/Human/China	-1	0	0	0	.	.	.	.	.	.	.	.	.	.	.	.	.	.	.	.	.	.	.	.	.	.	.	.	.	.	.	.	.	.	.	.	.	.	.	.	.	.	.	.	.	.	.	.	.
OR679089.1/BJ2023-PG-Camel/Beijing/2023	-1	0	0	0	.	.	.	.	.	.	.	.	.	.	.	.	.	.	.	.	.	.	.	.	.	.	.	.	.	.	.	.	.	.	.	.	.	.	.	.	.	.	.	.	.	.	.	.	.
OR679088.1/BJ2023-PG-004/Beijing/2023	-1	0	0	0	.	.	.	.	.	.	.	.	.	.	.	.	.	.	.	.	.	.	.	.	.	.	.	.	.	.	.	.	.	.	.	.	.	.	.	.	.	.	.	.	.	.	.	.	.
OR416678.1/JN25/Human/Shandong/2024	-1	0	0	0	.	.	.	.	.	.	.	.	.	.	.	.	.	.	.	.	.	.	.	.	.	.	.	.	.	.	.	.	.	.	.	.	.	.	.	.	.	.	.	.	.	.	.	.	.
OR416665.1/JN17/Human/Shandong/2024	-1	0	0	0	.	.	.	.	.	.	.	.	.	.	.	.	.	.	.	.	.	.	.	.	.	.	.	.	.	.	.	.	.	.	.	.	.	.	.	.	.	.	.	.	.	.	.	.	.
OP379671.1/P11 plasma/China/Shandong/2021	-1	0	0	0	.	.	.	.	.	.	.	.	.	.	.	.	.	.	.	.	.	.	.	.	.	.	.	.	.	.	.	.	.	.	.	.	.	.	.	.	.	.	.	.	.	.	.	.	.
OP379670.1/P6vero/China/Shandong/2021	-1	0	0	0	.	.	.	.	.	.	.	.	.	.	.	.	.	.	.	.	.	.	.	.	.	.	.	.	.	.	.	.	.	.	.	.	.	.	.	.	.	.	.	.	.	.	.	.	.
OP379669.1/P24vero/China/Shandong/2021	-1	0	0	0	.	.	.	.	.	.	.	.	.	.	.	.	.	.	.	.	.	.	.	.	.	.	.	.	.	.	.	.	.	.	.	.	.	.	.	.	.	.	.	.	.	.	.	.	.
OM452873.1/Hubei-166/Hubei/2019	-1	0	0	0	.	.	.	.	.	.	.	.	.	.	.	.	.	.	.	.	.	.	.	.	.	.	.	.	.	.	.	.	.	.	.	.	.	.	.	.	.	.	.	.	.	.	.	.	.
MW721876.1/LTSL1/Hubei/2021	-1	0	0	0	.	.	.	.	.	.	.	.	.	.	.	.	.	.	.	.	.	.	.	.	.	.	.	.	.	.	.	.	.	.	.	.	.	.	.	.	.	.	.	.	.	.	.	.	.
MT413433.1/SDtickSFTS2018-01/China/Shandong/2018	-1	0	0	0	.	.	.	.	.	.	.	.	.	.	.	.	.	.	.	.	.	.	.	.	.	.	.	.	.	.	.	.	.	.	.	.	.	.	.	.	.	.	.	.	.	.	.	.	.
MT309103.1/LN2014-50/Liaoning/2014	-1	0	0	0	.	.	.	.	.	.	.	.	.	N	.	.	.	.	.	.	.	.	.	.	.	.	.	.	.	.	.	.	.	.	.	.	.	.	.	.	.	.	.	.	.	.	.	.	.
MT114222.1/LN2012-030/Liaoning/2012	-1	0	0	0	.	.	.	.	.	.	.	.	.	.	.	.	.	.	.	.	.	.	.	.	.	.	.	.	.	.	.	.	.	.	.	.	.	.	.	.	.	.	.	.	.	.	.	.	.
MT005283.1/SD2015-101/Shandong/2015	-1	0	0	0	.	.	.	.	.	.	.	.	.	.	.	.	.	.	.	.	.	.	.	.	.	.	.	.	.	.	.	.	.	.	.	.	.	.	.	.	.	.	.	.	.	.	.	.	.
MT005276.1/SD2014-163/Shandong/2014	-1	0	0	0	.	.	.	.	.	.	.	.	.	N	.	.	.	.	.	.	.	.	.	.	.	.	.	.	.	.	.	.	.	.	.	.	.	.	.	.	.	.	.	.	.	.	.	.	.
MN510025.1/12-China/Anhui-154/2012	-1	0	0	0	.	.	.	.	.	.	.	.	.	.	.	.	.	.	.	.	.	.	.	.	.	.	.	.	.	.	.	.	.	.	.	.	.	.	.	.	.	.	.	.	.	.	.	.	.
MH790413.1/TICK/Hubei/2018	-1	0	0	0	.	.	.	.	.	.	.	.	.	.	.	.	.	.	.	.	.	.	.	.	.	.	.	.	.	.	.	.	.	.	.	.	.	.	.	.	.	.	.	.	.	.	.	.	.
MF094774.1/16KS45/Japan/2021	-1	0	0	0	.	.	.	.	.	.	.	.	.	.	.	.	.	.	.	.	.	.	.	.	.	.	.	.	.	.	.	.	.	.	.	.	.	.	.	.	.	.	.	.	.	.	.	.	.
LC663821.1/cat/1/Japan/2021	-1	0	0	0	.	.	.	.	.	.	.	.	.	.	.	.	.	.	.	.	.	.	.	.	.	.	.	.	.	.	.	.	.	.	.	.	.	.	.	.	.	.	.	.	.	.	.	.	.
LC536550.1/N10/Japan/2022	-1	0	0	0	.	.	.	.	.	.	.	.	.	.	.	.	.	.	.	.	.	.	.	.	.	.	.	.	.	.	.	.	.	.	.	.	.	.	.	.	.	.	.	.	.	.	.	.	.
LC536549.1/N7/Japan/2022	-1	0	0	0	.	.	.	.	.	.	.	.	.	.	.	.	.	.	.	.	.	.	.	.	.	.	.	.	.	.	.	.	.	.	.	.	.	.	.	.	.	.	.	.	.	.	.	.	.
LC536547.1/N2/Japan/2022	-1	0	0	0	.	.	.	.	.	.	.	.	.	.	.	.	.	.	.	.	.	.	.	.	.	.	.	.	.	.	.	.	.	.	.	.	.	.	.	.	.	.	.	.	.	.	.	.	.
LC536546.1/H10/Miyazaki/Japan/2018	-1	0	0	0	.	.	.	.	.	.	.	.	.	.	.	.	.	.	.	.	.	.	.	.	.	.	.	.	.	.	.	.	.	.	.	.	.	.	.	.	.	.	.	.	.	.	.	.	.
LC462234.1/A17/Japan/2020	-1	0	0	0	.	.	.	.	.	.	.	.	.	.	.	.	.	.	.	.	.	.	.	.	.	.	.	.	.	.	.	.	.	.	.	.	.	.	.	.	.	.	.	.	.	.	.	.	.
LC462233.1/H9/Miyazaki/Japan/2018	-1	0	0	0	.	.	.	.	.	.	.	.	.	.	.	.	.	.	.	.	.	.	.	.	.	.	.	.	.	.	.	.	.	.	.	.	.	.	.	.	.	.	.	.	.	.	.	.	.
LC462232.1/CAT/Miyazaki/Japan/2018	-1	0	0	0	.	.	.	.	.	.	.	.	.	.	.	.	.	.	.	.	.	.	.	.	.	.	.	.	.	.	.	.	.	.	.	.	.	.	.	.	.	.	.	.	.	.	.	.	.
KY965106.1/H10/Miyazaki/Japan/2018	-1	0	0	0	.	.	.	.	.	.	.	.	.	.	.	.	.	.	.	.	.	.	.	.	.	.	.	.	.	.	.	.	.	.	.	.	.	.	.	.	.	.	.	.	.	.	.	.	.
KY965102.1/HB2016-055/Hubei/2016	-1	0	0	0	.	.	.	.	.	.	.	.	.	.	.	.	.	.	.	.	.	.	.	.	.	.	.	.	.	.	.	.	.	.	.	.	.	.	.	.	.	.	.	.	.	.	.	.	.
KY789436/CB1/Human/Korea/2017	-1	0	0	0	.	.	.	.	.	.	.	.	.	.	.	.	.	.	.	.	.	.	.	.	.	.	.	.	.	.	.	.	.	.	.	.	.	.	.	.	.	.	.	.	.	.	.	.	.
KY273137/KAGWT/Haemaphysalis longicornis/Korea	-1	0	0	0	.	.	.	.	.	.	.	.	.	.	.	.	.	.	.	.	.	.	.	.	.	.	.	.	.	.	.	.	.	.	.	.	.	.	.	.	.	.	.	.	.	.	.	.	.
KR017849/AHYTY/Human/China/2012	-1	0	0	0	.	.	.	.	.	.	.	.	.	.	.	.	.	.	.	.	.	.	.	.	.	.	.	.	.	.	.	.	.	.	.	.	.	.	.	.	.	.	.	.	.	.	.	.	.
KP663738.1/KAGBH5/Korea/2015	-1	0	0	0	.	.	.	.	.	.	.	.	.	.	.	.	.	.	.	.	.	.	.	.	.	.	.	.	.	.	.	.	.	.	.	.	.	.	.	.	.	.	.	.	.	.	.	.	.
KP663735/KAGWH3/Human/Korea	-1	0	0	0	.	.	.	.	.	.	.	.	.	.	.	.	.	.	.	.	.	.	.	.	.	.	.	.	.	.	.	.	.	.	.	.	.	.	.	.	.	.	.	.	.	.	.	.	.
KF791955/HL/Larvae/G2/Haemaphysalis longicornis/China	-1	0	0	0	R	.	.	.	.	.	.	.	.	.	.	.	.	.	.	.	.	.	.	.	.	.	.	.	.	.	.	.	.	.	.	.	.	.	.	.	.	.	.	.	.	.	.	.	.
KF791953/HL/Injected/Human/China	-1	0	0	0	.	.	.	.	.	.	.	.	.	.	.	.	.	.	.	.	.	.	.	.	.	.	.	.	.	.	.	.	.	.	.	.	.	.	.	.	.	.	.	.	.	.	.	.	.
KF356540.1/YSHX002/henan	-1	0	0	0	.	.	.	.	.	.	.	.	.	.	.	.	.	.	.	.	.	.	.	.	.	.	.	.	.	.	.	.	.	.	.	.	.	.	.	.	.	.	.	.	.	.	.	.	.
KF356537.1/YGS1/henan	-1	0	0	0	.	.	.	.	.	.	.	.	.	.	.	.	.	.	.	.	.	.	.	.	.	.	.	.	.	.	.	.	.	.	.	.	.	.	.	.	.	.	.	.	.	.	.	.	.
KF356536.1/YSC19/henan	-1	0	0	0	.	.	.	.	.	.	.	.	.	.	.	.	.	.	.	.	.	.	.	.	.	.	.	.	.	.	.	.	.	.	.	.	.	.	.	.	.	.	.	.	.	.	.	.	.
KC473541/JS2012tick01/Haemaphysalis longicornis/China	-1	0	0	0	.	.	.	.	.	.	.	.	.	.	.	.	.	.	.	.	.	.	.	.	.	.	.	.	.	.	.	.	.	.	.	.	.	.	.	.	.	.	.	.	.	.	.	.	.
KC292323.1/HNXY 191/henan	-1	0	0	0	.	.	.	.	.	.	.	.	.	.	.	.	.	.	.	.	.	.	.	.	.	.	.	.	.	.	.	.	.	.	.	.	.	.	.	.	.	.	.	.	.	.	.	.	.
JQ684872/SDLZtick12//Haemaphysalis longicornis/China	-1	0	0	0	.	.	.	.	.	.	.	.	.	.	.	.	.	.	.	.	.	.	.	.	.	.	.	.	.	.	.	.	.	.	.	.	.	.	.	.	.	.	.	.	.	.	.	.	.
JQ670930/AHL//Human/China	-1	0	0	0	.	.	.	.	.	.	.	.	.	.	.	.	.	.	.	.	.	.	.	.	.	.	.	.	.	.	.	.	.	.	.	.	.	.	.	.	.	.	.	.	.	.	.	.	.
JF837594.1/JS2007-01/Jiangsu/2007	-1	0	0	0	.	.	.	.	.	.	.	.	.	.	.	.	.	.	.	.	.	.	.	.	.	.	.	.	.	.	.	.	.	.	.	.	.	.	.	.	.	.	.	.	.	.	.	.	.
HQ141605/JS4//Human/China	-1	0	0	0	.	.	.	.	.	.	.	.	.	.	.	.	.	.	.	.	.	.	.	.	.	.	.	.	.	.	.	.	.	.	.	.	.	.	.	.	.	.	.	.	.	.	.	.	.
HQ141599.1/HN13/China/2010	-1	0	0	0	.	.	.	.	.	.	.	.	.	.	.	.	.	.	.	.	.	.	.	.	.	.	.	.	.	.	.	.	.	.	.	.	.	.	.	.	.	.	.	.	.	.	.	.	.
HQ141590/AH12//Human/China	-1	0	0	0	.	.	.	.	.	.	.	.	.	.	.	.	.	.	.	.	.	.	.	.	.	.	.	.	.	.	.	.	.	.	.	.	.	.	.	.	.	.	.	.	.	.	.	.	.
HM802203/SD4/China/2010/	-1	0	0	0	.	.	.	.	.	.	.	.	.	.	.	.	.	.	.	.	.	.	.	.	.	.	.	.	.	.	.	.	.	.	.	.	.	.	.	.	.	.	.	.	.	.	.	.	.
HM802201/SD24/China/2010	-1	0	0	0	.	.	.	.	.	.	.	.	.	.	.	.	.	.	.	.	.	.	.	.	.	.	.	.	.	.	.	.	.	.	.	.	.	.	.	.	.	.	.	.	.	.	.	.	.
AB817987/YG1/Japan/2014	-1	0	0	0	.	.	.	.	.	.	.	.	.	.	.	.	.	.	.	.	.	.	.	.	.	.	.	.	.	.	.	.	.	.	.	.	.	.	.	.	.	.	.	.	.	.	.	.	.
SFTSZJK2/Hebei/2024	-1	0	0	0	R	E	H	K	T	K	W	V	Q	E	S	S	P	K	D	F	V	C	Y	K	E	G	T	G	P	C	S	E	S	E	E	E	T	C	K	T	S	G	S	C	R	G	D	I	Q
SFTSZJK1/Hebei/2024	-1	0	0	0	.	.	.	.	.	.	.	.	.	.	.	.	.	.	.	.	.	.	.	.	.	.	.	.	.	.	.	.	.	.	.	.	.	.	.	.	.	.	.	.	.	.	.	.	.
PQ827544/HBYS2022/Human/China	-1	0	0	0	.	.	.	.	.	.	.	.	.	.	.	.	S	.	.	.	.	.	.	.	.	.	.	.	.	.	.	.	.	.	.	K	.	.	.	.	.	.	.	.	.	.	.	M	.
PQ827532/HBYS21/Human/China	-1	0	0	0	.	.	.	.	.	.	.	.	.	.	.	.	S	.	.	.	.	.	.	.	.	.	.	.	.	.	.	.	.	.	.	K	.	.	.	.	.	.	.	.	.	.	.	M	.
PQ827531/HBMC19/Human/China	-1	0	0	0	.	.	.	.	.	.	.	.	.	.	.	.	S	.	.	.	.	.	.	.	.	.	.	.	.	.	.	.	.	.	.	K	.	.	.	.	.	.	.	.	.	.	.	M	.
OP313000.1 /SZW1604/Inner Mongolia/2016	-1	0	0	0	.	.	.	.	.	.	.	.	.	.	.	.	S	.	.	.	.	.	.	.	.	.	.	.	.	.	.	.	.	.	.	.	.	.	.	.	R	.	.	.	.	.	.	.	.
OR115140.1 MAG: Bandavirus dabieense isolate CLCM-084 segment M complete sequence	-1	0	0	0	.	.	.	.	.	.	.	.	.	.	.	.	S	.	.	.	.	.	.	.	.	.	.	.	.	.	.	.	.	.	.	K	A	.	.	A	.	.	.	.	.	.	.	M	.
PQ827530/HBYS18/Human/China	-1	0	0	0	.	.	.	.	.	.	.	.	.	.	.	.	S	.	.	.	.	.	.	.	.	.	.	.	.	.	P	.	.	.	.	K	.	.	.	.	.	.	.	.	.	.	.	M	.
PQ827528/HBYS16/Human/China	-1	0	0	0	.	.	.	.	.	.	.	.	.	.	.	.	S	.	.	.	.	.	.	.	.	.	.	.	.	.	.	.	.	.	.	K	.	.	.	.	.	.	.	.	.	.	.	M	.
PQ827527/HBHX15/Human/China	-1	0	0	0	.	.	.	.	.	.	.	.	.	.	.	.	S	.	.	.	.	.	.	.	.	.	.	.	.	.	.	.	.	.	.	K	.	.	.	.	.	.	.	.	.	.	.	M	.
PQ808902/HBHX2022/Human/China	-1	0	0	0	.	.	.	.	.	.	.	.	.	.	.	.	S	.	.	.	.	.	.	.	.	.	.	.	.	.	.	.	.	.	.	K	.	.	.	.	.	.	.	.	.	.	.	M	.
PQ808901/HBSN2015/Human/China	-1	0	0	0	.	.	.	.	.	.	.	.	.	.	.	.	S	.	.	.	.	.	.	.	.	.	.	.	.	.	.	.	.	.	.	K	.	.	.	.	.	.	.	.	.	.	.	M	.
PQ331238/HBPC2/Dermacentor nuttalli/China	-1	0	0	0	.	.	.	.	.	.	.	.	.	.	.	.	S	.	.	.	.	.	.	.	.	.	.	.	.	.	.	.	.	.	.	K	.	.	.	.	.	.	.	.	.	.	.	M	.
PQ331237/HBPC1/Haemaphysalis longicornis/China	-1	0	0	0	.	.	.	.	.	.	.	.	.	.	.	.	S	.	.	.	.	.	.	.	.	.	.	.	.	.	.	.	.	.	.	K	.	.	.	.	.	.	.	.	.	.	.	M	.
PQ331236/HBYS6/Human/China	-1	0	0	0	.	.	.	.	.	.	.	.	.	.	.	.	S	.	.	.	.	.	.	.	.	.	.	.	.	.	.	.	.	.	.	K	.	.	.	.	.	.	.	.	.	.	.	M	.
PP761122/HBYS3/Human/China	-1	0	0	0	.	.	.	.	.	.	.	.	.	.	.	.	S	.	.	.	.	.	.	.	.	.	.	.	.	.	.	.	.	.	.	K	.	.	.	.	.	.	.	.	.	.	.	M	.
PP761121/HBYS2/Human/China	-1	0	0	0	.	.	.	.	.	.	.	.	.	.	.	.	S	.	.	.	.	.	.	.	.	.	.	.	.	.	.	.	.	.	.	K	.	.	.	.	.	.	.	.	.	.	.	M	.
OR679089.1/BJ2023-PG-Camel/Beijing/2023	-1	0	0	0	.	.	.	.	.	.	.	.	.	.	.	.	S	.	.	.	.	.	.	.	.	.	.	.	.	.	.	.	.	.	.	K	.	.	.	.	.	.	.	.	.	.	.	M	.
OR679088.1/BJ2023-PG-004/Beijing/2023	-1	0	0	0	.	.	.	.	.	.	.	.	.	.	.	.	S	.	.	.	.	.	.	.	.	.	.	.	.	.	.	.	.	.	.	K	.	.	.	.	.	.	.	.	.	.	.	M	.
OR416678.1/JN25/Human/Shandong/2024	-1	0	0	0	.	.	.	.	.	.	.	.	.	.	.	.	S	.	.	.	.	.	.	.	.	.	.	.	.	.	.	.	.	.	.	K	.	.	.	.	.	.	.	.	.	.	.	M	.
OR416665.1/JN17/Human/Shandong/2024	-1	0	0	0	.	.	.	.	.	.	.	.	.	.	.	.	S	.	.	.	.	.	.	.	.	.	.	.	.	.	.	.	.	.	.	K	.	.	.	.	.	.	.	.	.	.	.	M	.
OP379671.1/P11 plasma/China/Shandong/2021	-1	0	0	0	.	.	.	.	.	.	.	.	.	.	.	.	S	.	.	.	.	.	.	.	.	.	.	.	.	.	.	.	.	.	.	K	A	.	.	.	.	.	.	.	.	.	.	M	.
OP379670.1/P6vero/China/Shandong/2021	-1	0	0	0	.	.	.	.	.	.	.	.	.	.	.	.	S	.	.	.	.	.	.	.	.	.	.	.	.	.	.	.	.	.	.	K	A	.	.	.	.	.	.	.	.	.	.	M	.
OP379669.1/P24vero/China/Shandong/2021	-1	0	0	0	.	.	.	.	.	.	.	.	.	.	.	.	S	.	.	.	.	.	.	.	.	.	.	.	.	.	.	.	.	.	.	K	.	.	.	.	R	.	.	.	.	.	.	M	.
OM452873.1/Hubei-166/Hubei/2019	-1	0	0	0	.	.	.	.	.	.	.	.	.	.	.	.	S	.	.	.	.	.	.	.	.	.	.	.	.	.	.	.	.	.	.	K	A	.	.	.	.	.	.	.	.	.	.	M	.
MW721876.1/LTSL1/Hubei/2021	-1	0	0	0	.	.	.	.	.	.	.	.	.	.	.	.	S	.	.	.	.	.	.	.	.	.	.	.	.	.	.	.	.	.	.	K	A	.	.	.	.	.	.	.	.	.	.	.	.
MT413433.1/SDtickSFTS2018-01/China/Shandong/2018	-1	0	0	0	.	.	.	.	.	.	.	.	.	.	.	.	S	.	.	.	.	.	.	.	.	.	.	.	.	.	.	.	.	.	.	K	A	.	.	.	.	.	.	.	.	.	.	M	.
MT309103.1/LN2014-50/Liaoning/2014	-1	0	0	0	.	.	.	.	.	.	.	.	.	.	.	.	S	.	.	.	.	.	.	.	.	.	.	.	.	.	.	.	.	.	.	K	A	.	.	.	.	.	.	.	.	.	.	M	.
MT114222.1/LN2012-030/Liaoning/2012	-1	0	0	0	.	.	.	.	.	.	.	.	.	.	.	.	S	.	.	.	.	.	.	.	.	.	.	.	.	.	.	.	.	.	.	K	.	.	.	.	.	.	.	.	.	.	.	M	.
MT005283.1/SD2015-101/Shandong/2015	-1	0	0	0	.	.	.	.	.	.	.	.	.	.	.	.	S	.	.	.	.	.	.	.	.	.	.	.	.	.	.	.	.	.	.	K	A	.	.	.	.	.	.	.	.	.	.	M	.
MT005276.1/SD2014-163/Shandong/2014	-1	0	0	0	.	.	.	.	.	.	.	.	.	.	.	.	S	.	.	.	.	.	.	.	.	.	.	.	.	.	.	.	.	.	.	K	A	.	.	.	.	.	.	.	.	.	.	.	.
MN510025.1/12-China/Anhui-154/2012	-1	0	0	0	.	.	.	.	.	.	.	.	.	.	.	.	S	.	.	.	.	.	.	.	.	.	.	.	.	.	.	.	.	.	.	K	.	.	.	.	.	.	.	.	.	.	.	M	.
MH790413.1/TICK/Hubei/2018	-1	0	0	0	.	.	.	.	.	.	.	.	.	.	.	.	S	.	.	.	.	.	.	.	.	.	.	.	.	.	.	.	.	.	.	K	.	.	.	.	.	.	.	.	.	.	.	M	.
MF094774.1/16KS45/Japan/2021	-1	0	0	0	.	.	.	.	.	.	.	.	.	.	.	.	S	.	.	.	.	.	.	.	.	.	.	.	.	.	.	.	.	.	.	K	.	.	.	.	.	.	.	.	.	.	.	M	.
LC663821.1/cat/1/Japan/2021	-1	0	0	0	.	.	.	.	.	.	.	.	.	.	.	.	S	.	.	.	.	.	.	.	.	.	.	.	.	.	.	.	.	.	.	K	.	.	.	.	.	.	.	.	.	.	.	M	.
LC536550.1/N10/Japan/2022	-1	0	0	0	.	.	.	.	.	.	.	.	.	.	.	.	S	.	.	.	.	.	.	.	.	.	.	.	.	.	.	.	.	.	.	K	.	.	.	.	.	.	.	.	.	.	.	M	.
LC536549.1/N7/Japan/2022	-1	0	0	0	.	.	.	.	.	.	.	.	.	.	.	.	S	.	.	.	.	.	.	.	.	.	.	.	.	.	.	.	.	.	.	K	.	.	.	.	.	.	.	.	.	.	.	M	.
LC536547.1/N2/Japan/2022	-1	0	0	0	.	.	.	.	.	.	.	.	.	.	.	.	S	.	.	.	.	.	.	.	.	.	.	.	.	.	.	.	.	.	.	K	.	.	.	.	.	.	.	.	.	.	.	M	.
LC536546.1/H10/Miyazaki/Japan/2018	-1	0	0	0	.	.	.	.	.	.	.	.	.	.	.	.	S	.	.	.	.	.	.	.	.	.	.	.	.	.	.	.	.	.	.	K	.	.	.	.	.	.	.	.	.	.	.	M	.
LC462234.1/A17/Japan/2020	-1	0	0	0	.	.	.	.	.	.	.	.	.	.	.	.	S	.	.	.	.	.	.	.	.	.	.	.	.	.	.	.	.	.	.	K	.	.	.	.	.	.	.	.	.	.	.	M	.
LC462233.1/H9/Miyazaki/Japan/2018	-1	0	0	0	.	.	.	.	.	.	.	.	.	.	.	.	S	.	.	.	.	.	.	.	.	.	.	.	.	.	.	.	.	.	.	K	.	.	.	.	.	.	.	.	.	.	.	M	.
LC462232.1/CAT/Miyazaki/Japan/2018	-1	0	0	0	.	.	.	.	.	.	.	.	.	.	.	.	S	.	.	.	.	.	.	.	.	.	.	.	.	.	.	.	.	.	.	K	.	.	.	.	.	.	.	.	.	.	.	M	.
KY965106.1/H10/Miyazaki/Japan/2018	-1	0	0	0	.	.	.	.	.	.	.	.	.	.	.	.	S	.	.	.	.	.	.	.	.	.	.	.	.	.	.	.	.	.	.	K	A	.	.	.	.	.	.	.	.	.	.	M	.
KY965102.1/HB2016-055/Hubei/2016	-1	0	0	0	.	.	.	.	.	.	.	.	.	.	.	.	S	.	.	.	.	.	.	.	.	.	.	.	.	.	.	.	.	.	.	K	.	.	.	.	.	.	.	.	.	.	.	M	.
KY789436/CB1/Human/Korea/2017	-1	0	0	0	.	.	.	.	.	.	.	.	.	.	.	.	S	.	.	.	.	.	.	.	.	.	.	.	.	.	.	.	.	.	.	.	.	.	.	.	.	.	.	.	.	.	.	M	.
KY273137/KAGWT/Haemaphysalis longicornis/Korea	-1	0	0	0	.	.	.	.	.	.	.	.	.	.	.	.	S	.	.	.	.	.	.	.	.	.	.	.	.	.	.	.	.	.	.	K	.	.	.	.	.	.	.	.	.	.	.	M	.
KR017849/AHYTY/Human/China/2012	-1	0	0	0	.	.	.	.	.	.	.	.	.	.	.	.	S	.	.	.	.	.	.	.	.	.	.	.	.	.	.	.	.	.	.	K	.	.	.	.	.	.	.	.	.	.	.	M	.
KP663738.1/KAGBH5/Korea/2015	-1	0	0	0	.	.	.	.	.	.	.	.	.	.	.	.	S	.	.	.	.	.	.	.	.	.	.	.	.	.	.	.	.	.	.	K	.	.	.	.	.	.	.	.	.	.	.	M	.
KP663735/KAGWH3/Human/Korea	-1	0	0	0	.	.	.	.	.	.	.	.	.	.	.	.	S	.	.	.	.	.	.	.	.	.	.	.	.	.	.	.	.	.	.	K	.	.	.	.	.	.	.	.	.	.	.	M	.
KF791955/HL/Larvae/G2/Haemaphysalis longicornis/China	-1	0	0	0	.	.	.	.	.	.	.	.	.	.	.	.	S	.	.	.	.	.	.	.	.	.	.	.	.	.	.	.	.	.	.	K	.	.	.	.	.	.	.	.	.	.	.	M	.
KF791953/HL/Injected/Human/China	-1	0	0	0	.	.	.	.	.	.	.	.	.	.	.	.	S	.	.	.	.	.	.	.	.	.	.	.	.	.	.	.	.	.	.	K	.	.	.	.	.	.	.	.	.	.	.	M	.
KF356540.1/YSHX002/henan	-1	0	0	0	.	.	.	.	.	.	.	.	.	.	.	.	S	.	.	.	.	.	.	.	.	.	.	.	.	.	.	.	.	.	.	K	A	.	.	.	.	.	.	.	.	.	.	M	.
KF356537.1/YGS1/henan	-1	0	0	0	.	.	.	.	.	.	.	.	.	.	.	.	S	.	.	.	.	.	.	.	.	.	.	.	.	.	.	.	.	.	.	K	A	.	.	.	.	.	.	.	.	.	.	M	.
KF356536.1/YSC19/henan	-1	0	0	0	.	.	.	.	.	.	.	.	.	.	.	.	S	.	.	.	.	.	.	.	.	.	.	.	.	.	.	.	.	.	.	K	A	.	.	.	.	.	.	.	.	.	.	M	.
KC473541/JS2012tick01/Haemaphysalis longicornis/China	-1	0	0	0	.	.	.	.	.	.	.	.	.	.	.	.	S	.	.	.	.	.	.	.	.	.	.	.	.	.	.	.	.	.	.	K	.	.	.	.	.	.	.	.	.	.	.	M	.
KC292323.1/HNXY 191/henan	-1	0	0	0	.	.	.	.	.	.	.	.	.	.	.	.	S	.	.	.	.	.	.	.	.	.	.	.	.	.	.	.	.	.	.	K	.	.	.	.	.	.	.	.	.	.	.	M	.
JQ684872/SDLZtick12//Haemaphysalis longicornis/China	-1	0	0	0	.	.	.	.	.	.	.	.	.	.	.	.	S	.	.	.	.	.	.	.	.	.	.	.	.	.	.	.	.	.	.	K	.	.	.	.	.	.	.	.	.	.	.	M	.
JQ670930/AHL//Human/China	-1	0	0	0	.	.	.	.	.	.	.	.	.	.	.	.	S	.	.	.	.	.	.	.	.	.	.	.	.	.	.	.	.	.	.	K	.	.	.	.	.	.	.	.	.	.	.	M	.
JF837594.1/JS2007-01/Jiangsu/2007	-1	0	0	0	.	.	.	.	.	.	.	.	.	.	.	.	S	.	.	.	.	.	.	.	.	.	.	.	.	.	.	.	.	.	.	K	.	.	.	.	.	.	.	.	.	.	.	M	.
HQ141605/JS4//Human/China	-1	0	0	0	.	.	.	.	.	.	.	.	.	.	.	.	S	.	.	.	.	.	.	.	.	.	.	.	.	.	.	.	.	.	.	K	.	.	.	.	.	.	.	.	.	.	.	M	.
HQ141599.1/HN13/China/2010	-1	0	0	0	.	.	.	.	.	.	.	.	.	.	.	.	S	.	.	.	.	.	.	.	.	.	.	.	.	.	.	.	.	.	.	K	.	.	.	.	.	.	.	.	.	.	.	M	.
HQ141590/AH12//Human/China	-1	0	0	0	.	.	.	.	.	.	.	.	.	.	.	.	S	.	.	.	.	.	.	.	.	.	.	.	.	.	.	.	.	.	.	K	.	.	.	.	.	.	.	.	.	.	.	M	.
HM802203/SD4/China/2010/	-1	0	0	0	.	.	.	.	.	.	.	.	.	.	.	.	S	.	.	.	.	.	.	.	.	.	.	.	.	.	.	.	.	.	.	K	.	.	.	.	.	.	.	.	.	.	.	M	.
HM802201/SD24/China/2010	-1	0	0	0	.	.	.	.	.	.	.	.	.	.	.	.	S	.	.	.	.	.	.	.	.	.	.	.	.	.	.	.	.	.	.	K	A	.	.	.	.	.	.	.	.	.	.	M	.
AB817987/YG1/Japan/2014	-1	0	0	0	.	.	.	.	.	.	.	.	.	.	.	.	S	.	.	.	.	.	.	.	.	.	.	.	.	.	.	.	.	.	.	K	.	.	.	.	.	.	.	.	.	.	.	M	.
SFTSZJK2/Hebei/2024	-1	0	0	0	M	R	V	R	P	K	C	Y	G	F	S	R	M	M	A	T	L	E	V	S	P	P	E	Q	R	I	G	Q	C	T	G	C	Q	L	E	C	I	I	G	G	V	R	L	I	T
SFTSZJK1/Hebei/2024	-1	0	0	0	.	.	.	.	.	.	.	.	.	.	.	.	.	.	.	.	.	.	.	.	.	.	.	.	.	.	.	.	.	.	.	.	.	.	.	.	.	N	.	.	.	.	.	.	.
PQ827544/HBYS2022/Human/China	-1	0	0	0	.	.	.	.	.	.	.	.	.	.	.	.	.	.	.	.	.	.	.	N	Q	.	.	.	.	.	.	.	.	.	.	.	H	.	.	.	.	N	.	.	.	.	.	.	.
PQ827532/HBYS21/Human/China	-1	0	0	0	.	.	.	.	.	.	.	.	.	.	.	.	.	.	.	.	.	.	.	N	Q	.	.	.	.	.	.	.	.	.	.	.	H	.	.	.	.	N	.	.	.	.	.	.	.
PQ827531/HBMC19/Human/China	-1	0	0	0	.	.	.	.	.	.	.	.	.	.	.	.	.	.	.	.	.	.	.	N	Q	.	.	.	.	.	.	.	.	.	.	.	H	.	.	.	.	N	.	.	.	.	.	.	.
OP313000.1 /SZW1604/Inner Mongolia/2016	-1	0	0	0	.	.	.	.	.	.	.	.	.	.	.	.	.	.	.	.	.	.	.	.	.	.	.	.	.	.	.	.	.	.	.	.	.	.	.	.	.	N	.	.	.	.	.	.	.
OR115140.1 MAG: Bandavirus dabieense isolate CLCM-084 segment M complete sequence	-1	0	0	0	.	.	.	.	.	.	.	.	.	.	.	.	.	.	.	.	.	.	.	N	.	.	.	.	.	.	.	.	.	.	.	.	H	.	.	.	.	N	.	.	.	.	.	.	.
PQ827530/HBYS18/Human/China	-1	0	0	0	.	.	.	.	.	.	.	.	.	.	.	.	.	.	.	.	.	.	.	N	Q	.	.	.	.	.	.	.	.	.	.	.	H	.	.	.	.	N	.	.	.	.	.	.	.
PQ827528/HBYS16/Human/China	-1	0	0	0	.	.	.	.	.	.	.	.	.	.	.	.	.	.	.	.	.	.	.	N	Q	.	.	.	.	.	.	.	.	.	.	.	H	.	.	.	.	N	.	.	.	.	.	.	.
PQ827527/HBHX15/Human/China	-1	0	0	0	.	.	.	.	.	.	.	.	.	.	.	.	.	.	.	.	.	.	.	N	Q	.	.	.	.	.	.	.	.	.	.	.	H	.	.	.	.	N	.	.	.	.	.	.	.
PQ808902/HBHX2022/Human/China	-1	0	0	0	.	.	.	.	.	.	.	.	.	.	.	.	.	.	.	.	.	.	.	N	Q	.	.	.	.	.	.	.	.	.	.	.	H	.	.	.	.	N	.	.	.	.	.	.	.
PQ808901/HBSN2015/Human/China	-1	0	0	0	.	.	.	.	.	.	.	.	.	.	.	.	.	.	.	.	.	.	.	N	.	.	.	.	.	.	.	.	.	.	.	.	H	.	.	.	.	N	.	.	.	.	.	.	.
PQ331238/HBPC2/Dermacentor nuttalli/China	-1	0	0	0	.	.	.	.	.	.	.	.	.	.	.	.	.	.	.	.	.	.	.	N	Q	.	.	.	.	.	.	.	.	.	.	.	H	.	.	.	.	N	.	.	.	.	.	.	.
PQ331237/HBPC1/Haemaphysalis longicornis/China	-1	0	0	0	.	.	.	.	.	.	.	.	.	.	.	.	.	.	.	.	.	.	.	N	Q	.	.	.	.	.	.	.	.	.	.	.	H	.	.	.	.	N	.	.	.	.	.	.	.
PQ331236/HBYS6/Human/China	-1	0	0	0	.	.	.	.	.	.	.	.	.	.	.	.	.	.	.	.	.	.	.	N	Q	.	.	.	.	.	.	.	.	.	.	.	H	.	.	.	.	N	.	.	.	.	.	.	.
PP761122/HBYS3/Human/China	-1	0	0	0	.	.	.	.	.	.	.	.	.	.	.	.	.	.	.	.	.	.	.	N	Q	.	.	.	.	.	.	.	.	.	.	.	H	.	.	.	.	N	.	.	.	.	.	.	.
PP761121/HBYS2/Human/China	-1	0	0	0	.	.	.	.	.	.	.	.	.	.	.	.	.	.	.	.	.	.	.	N	Q	.	.	.	.	.	.	.	.	.	.	.	H	.	.	.	.	N	.	.	.	.	.	.	.
OR679089.1/BJ2023-PG-Camel/Beijing/2023	-1	0	0	0	.	.	.	.	.	.	.	.	.	.	.	.	.	.	.	.	.	.	.	N	Q	.	.	.	.	.	.	.	.	.	.	.	H	.	.	.	.	N	.	.	.	.	.	.	.
OR679088.1/BJ2023-PG-004/Beijing/2023	-1	0	0	0	.	.	.	.	.	.	.	.	.	.	.	.	.	.	.	.	.	.	.	N	Q	.	.	.	.	.	.	.	.	.	.	.	H	.	.	.	.	N	.	.	.	.	.	.	.
OR416678.1/JN25/Human/Shandong/2024	-1	0	0	0	.	.	.	.	.	.	.	.	.	.	.	.	.	.	.	.	.	.	.	N	Q	.	.	.	.	.	.	.	.	.	.	.	H	.	.	.	.	N	.	.	.	.	.	.	.
OR416665.1/JN17/Human/Shandong/2024	-1	0	0	0	.	.	.	.	.	.	.	.	.	.	.	.	.	.	.	.	.	.	.	N	Q	.	.	.	.	.	.	.	.	.	.	.	H	.	.	.	.	N	.	.	.	.	.	.	.
OP379671.1/P11 plasma/China/Shandong/2021	-1	0	0	0	.	.	.	.	.	.	.	.	.	.	.	.	.	.	.	.	.	.	.	N	.	.	.	.	.	.	.	.	.	.	.	.	H	.	.	.	.	N	.	.	.	.	.	.	.
OP379670.1/P6vero/China/Shandong/2021	-1	0	0	0	.	.	.	.	.	.	.	.	.	.	.	.	.	.	.	.	.	.	.	N	.	.	.	.	.	.	.	.	.	.	.	.	H	.	.	.	.	N	.	.	.	.	.	.	.
OP379669.1/P24vero/China/Shandong/2021	-1	0	0	0	.	.	.	.	.	.	.	.	.	.	.	.	.	.	.	.	.	.	.	N	Q	.	.	.	.	.	.	.	.	.	.	.	H	.	.	.	.	N	.	.	.	.	.	.	.
OM452873.1/Hubei-166/Hubei/2019	-1	0	0	0	.	.	.	.	.	.	.	.	.	.	.	.	.	.	.	.	M	.	.	N	.	.	.	.	.	.	.	.	.	.	.	.	H	.	.	.	.	N	.	.	.	.	.	.	.
MW721876.1/LTSL1/Hubei/2021	-1	0	0	0	.	.	.	.	.	.	.	.	.	.	.	.	.	.	.	.	.	.	.	N	.	.	.	.	.	.	.	.	.	.	.	.	H	.	.	.	.	N	.	.	.	.	.	.	.
MT413433.1/SDtickSFTS2018-01/China/Shandong/2018	-1	0	0	0	.	.	.	.	.	.	.	.	.	.	.	.	.	.	.	.	.	.	.	N	.	.	.	.	.	.	.	.	.	.	.	.	H	.	.	.	.	N	.	.	.	.	.	.	.
MT309103.1/LN2014-50/Liaoning/2014	-1	0	0	0	.	.	.	.	.	.	.	.	.	.	.	.	.	.	.	.	.	.	.	N	.	.	.	.	.	.	.	.	.	.	.	.	H	.	.	.	.	N	.	.	.	.	.	.	.
MT114222.1/LN2012-030/Liaoning/2012	-1	0	0	0	.	.	.	.	.	.	.	.	.	.	.	.	.	.	.	.	.	.	.	N	Q	.	.	.	.	.	.	.	.	.	.	.	H	.	.	.	.	N	.	.	.	.	.	.	.
MT005283.1/SD2015-101/Shandong/2015	-1	0	0	0	.	.	.	.	.	.	.	.	.	.	.	.	.	.	.	.	.	.	.	N	.	.	.	.	.	.	.	.	.	.	.	.	H	.	.	.	.	N	.	.	.	.	.	.	.
MT005276.1/SD2014-163/Shandong/2014	-1	0	0	0	.	.	.	.	.	.	.	.	.	.	.	.	.	.	.	.	.	.	.	N	.	.	.	.	.	.	.	.	.	.	.	.	H	.	.	.	.	N	.	.	.	.	.	.	.
MN510025.1/12-China/Anhui-154/2012	-1	0	0	0	.	.	.	.	.	.	.	.	.	.	.	.	.	.	.	.	.	.	.	N	Q	.	.	.	.	.	.	.	.	.	.	.	H	.	.	.	.	N	.	.	.	.	.	.	.
MH790413.1/TICK/Hubei/2018	-1	0	0	0	.	.	.	.	.	.	.	.	.	.	.	.	.	.	.	.	.	.	.	N	Q	.	.	.	.	.	.	.	.	.	.	.	H	.	.	.	.	N	.	.	.	.	.	.	.
MF094774.1/16KS45/Japan/2021	-1	0	0	0	.	.	.	.	.	.	.	.	.	.	.	.	.	.	.	.	.	.	.	N	.	.	.	.	.	T	.	.	.	.	.	.	H	.	.	.	.	N	.	.	.	.	.	.	.
LC663821.1/cat/1/Japan/2021	-1	0	0	0	.	.	.	.	.	.	.	.	.	.	.	.	.	.	.	.	.	.	.	N	S	.	.	.	.	.	.	.	.	.	.	.	H	.	.	.	.	N	.	.	.	.	.	.	.
LC536550.1/N10/Japan/2022	-1	0	0	0	.	.	.	.	.	.	.	H	.	.	.	.	.	.	.	.	.	.	.	N	S	.	.	.	.	.	.	.	.	.	.	.	H	.	.	.	.	N	.	.	.	.	.	.	.
LC536549.1/N7/Japan/2022	-1	0	0	0	.	.	.	.	.	.	.	H	.	.	.	.	.	.	.	.	.	.	.	N	S	.	.	.	.	.	.	.	.	.	.	.	H	.	.	.	.	N	.	.	.	.	.	.	.
LC536547.1/N2/Japan/2022	-1	0	0	0	.	.	.	.	.	.	.	H	.	.	.	.	.	.	.	.	.	.	.	N	S	.	.	.	.	.	.	.	.	.	.	.	H	.	.	.	.	N	.	.	.	.	.	.	.
LC536546.1/H10/Miyazaki/Japan/2018	-1	0	0	0	.	.	.	.	.	.	.	.	.	.	.	.	.	.	.	.	.	.	.	N	S	.	.	.	.	.	.	.	.	.	.	.	H	.	.	.	.	N	.	.	.	.	.	.	.
LC462234.1/A17/Japan/2020	-1	0	0	0	.	.	.	.	.	.	.	H	.	.	.	.	.	.	.	.	.	.	.	N	S	.	.	.	.	.	.	.	.	.	.	.	H	.	.	.	.	N	.	.	.	.	.	.	.
LC462233.1/H9/Miyazaki/Japan/2018	-1	0	0	0	.	.	.	.	.	.	.	.	.	.	.	.	.	.	.	.	.	.	.	N	S	.	.	.	.	.	.	.	.	.	.	.	H	.	.	.	.	N	.	.	.	.	.	.	.
LC462232.1/CAT/Miyazaki/Japan/2018	-1	0	0	0	.	.	.	.	.	.	.	.	.	.	.	.	.	.	.	.	.	.	.	N	S	.	.	.	.	.	.	.	.	.	.	.	H	.	.	.	.	N	.	.	.	.	.	.	.
KY965106.1/H10/Miyazaki/Japan/2018	-1	0	0	0	.	.	.	.	.	.	.	.	.	.	.	.	.	.	.	.	.	.	.	N	.	.	.	.	.	.	.	.	.	.	.	.	H	.	.	.	.	N	.	.	.	.	.	.	.
KY965102.1/HB2016-055/Hubei/2016	-1	0	0	0	.	.	.	.	.	.	.	.	.	.	.	.	.	.	.	.	.	.	.	N	.	.	.	.	.	.	.	.	.	.	.	.	H	.	.	.	.	N	.	.	.	.	.	.	.
KY789436/CB1/Human/Korea/2017	-1	0	0	0	.	.	.	.	.	.	.	.	.	.	.	.	.	.	.	.	.	.	.	N	.	.	.	.	.	.	.	.	.	.	.	.	H	.	.	.	.	N	.	.	.	.	.	.	.
KY273137/KAGWT/Haemaphysalis longicornis/Korea	-1	0	0	0	.	.	.	.	.	.	.	.	.	.	.	.	.	.	.	.	.	.	.	N	.	.	.	.	.	.	.	.	.	.	.	.	H	.	.	.	.	N	.	.	.	.	.	.	.
KR017849/AHYTY/Human/China/2012	-1	0	0	0	.	.	.	.	.	.	.	.	.	.	.	.	.	.	.	.	.	.	.	N	Q	.	.	.	.	.	.	.	.	.	.	.	H	.	.	.	.	N	.	.	.	.	.	.	.
KP663738.1/KAGBH5/Korea/2015	-1	0	0	0	.	.	.	.	.	.	.	.	.	.	.	.	.	.	.	.	.	.	.	N	.	.	.	.	.	.	.	.	.	.	.	.	H	.	.	.	.	N	.	.	.	.	.	.	.
KP663735/KAGWH3/Human/Korea	-1	0	0	0	.	.	.	.	.	.	.	.	.	.	.	.	.	.	.	.	.	.	.	N	.	.	.	.	.	.	.	.	.	.	.	.	H	.	.	.	.	N	.	.	.	.	.	.	.
KF791955/HL/Larvae/G2/Haemaphysalis longicornis/China	-1	0	0	0	.	.	.	.	.	.	.	.	.	.	.	.	.	.	.	.	.	.	.	.	Q	.	.	.	.	.	.	.	.	.	.	.	H	.	.	.	.	N	.	.	.	.	.	.	.
KF791953/HL/Injected/Human/China	-1	0	0	0	.	.	.	.	.	.	.	.	.	.	.	.	.	.	.	.	.	.	.	.	Q	.	.	.	.	.	.	.	.	.	.	.	H	.	.	.	.	N	.	.	.	.	.	.	.
KF356540.1/YSHX002/henan	-1	0	0	0	.	.	.	.	.	.	.	.	.	.	.	.	.	.	.	.	.	.	.	N	.	.	.	.	.	.	.	.	.	.	.	.	H	.	.	.	.	N	.	.	.	.	.	.	.
KF356537.1/YGS1/henan	-1	0	0	0	.	.	.	.	.	.	.	.	.	.	.	.	.	.	.	.	M	.	.	N	.	.	.	.	.	.	.	.	.	.	.	.	H	.	.	.	.	N	.	.	.	.	.	.	.
KF356536.1/YSC19/henan	-1	0	0	0	.	.	.	.	.	.	.	.	.	.	.	.	.	.	.	.	M	.	.	N	.	.	.	.	.	.	.	.	.	.	.	.	H	.	.	.	.	N	.	.	.	.	.	.	.
KC473541/JS2012tick01/Haemaphysalis longicornis/China	-1	0	0	0	.	.	.	.	.	.	.	.	.	.	.	.	.	.	.	.	.	.	.	N	Q	.	.	.	.	L	.	.	.	.	.	.	H	.	.	.	.	N	.	.	.	.	.	.	.
KC292323.1/HNXY 191/henan	-1	0	0	0	.	.	.	.	.	.	.	.	.	.	.	.	.	.	.	.	.	.	.	.	Q	.	.	.	.	.	.	.	.	.	.	.	H	.	.	.	.	N	.	.	.	.	.	.	.
JQ684872/SDLZtick12//Haemaphysalis longicornis/China	-1	0	0	0	.	.	I	.	.	.	.	.	.	.	.	.	.	.	.	.	.	.	.	N	Q	.	.	.	.	.	.	.	.	.	.	.	H	.	.	.	.	N	.	.	.	.	.	.	.
JQ670930/AHL//Human/China	-1	0	0	0	.	.	I	.	.	.	.	.	.	.	.	.	.	.	.	.	.	.	.	N	.	.	.	.	.	.	.	.	.	.	.	.	H	.	.	.	.	N	.	.	.	.	.	.	.
JF837594.1/JS2007-01/Jiangsu/2007	-1	0	0	0	.	.	.	.	.	.	.	.	.	.	.	.	.	.	.	.	.	.	.	N	Q	.	.	.	.	.	.	.	.	.	.	.	H	.	.	.	.	N	.	.	.	.	.	.	.
HQ141605/JS4//Human/China	-1	0	0	0	.	.	.	.	.	.	.	.	.	.	.	.	.	.	.	.	.	.	.	N	.	.	.	.	.	.	.	.	.	.	.	.	H	.	.	.	.	N	.	.	.	.	.	.	.
HQ141599.1/HN13/China/2010	-1	0	0	0	.	.	.	.	.	.	.	.	.	.	.	.	.	.	.	.	.	.	.	.	Q	.	.	.	.	.	.	.	.	.	.	.	H	.	.	.	.	N	.	.	.	.	.	.	.
HQ141590/AH12//Human/China	-1	0	0	0	.	.	.	.	.	.	.	.	.	.	.	.	.	.	.	.	.	.	.	N	Q	.	.	.	.	.	.	.	.	.	.	.	H	.	.	.	.	N	.	.	.	.	.	.	.
HM802203/SD4/China/2010/	-1	0	0	0	.	.	.	.	.	.	.	.	.	.	.	.	.	.	.	.	.	.	.	N	.	.	.	.	.	.	.	.	.	.	.	.	H	.	.	.	.	N	.	.	.	.	.	.	.
HM802201/SD24/China/2010	-1	0	0	0	.	.	.	.	.	.	.	.	.	.	.	.	.	.	.	.	.	.	.	N	.	.	.	.	.	.	.	.	.	.	.	.	H	.	.	.	.	N	.	.	.	.	.	.	.
AB817987/YG1/Japan/2014	-1	0	0	0	.	.	.	.	.	.	.	.	.	.	.	.	.	.	.	.	.	.	.	N	.	.	.	.	.	.	.	.	.	.	.	.	H	.	.	.	.	N	.	.	.	.	.	.	.
SFTSZJK2/Hebei/2024	-1	0	0	0	V	G	R	T	A	I	H	V	K	G	A	L	V	D	G	T	E	F	T	F	E	G	M	C	M	F	P	D	G	C	D	A	V	D	C	T	F	C	R	E	F	L	K	N	P
SFTSZJK1/Hebei/2024	-1	0	0	0	.	.	.	.	.	.	.	.	.	.	.	.	.	.	.	.	.	.	.	.	.	.	.	.	.	Y	.	.	.	.	.	.	.	.	.	.	.	.	.	.	.	.	.	.	.
PQ827544/HBYS2022/Human/China	-1	0	0	0	.	.	K	.	.	.	.	.	.	.	.	.	.	.	.	.	.	.	.	.	.	.	S	.	.	.	.	.	.	.	.	.	.	.	.	.	.	.	.	.	.	.	.	.	.
PQ827532/HBYS21/Human/China	-1	0	0	0	.	.	K	.	.	.	.	.	.	.	.	.	.	.	.	.	.	.	.	.	.	.	S	.	.	.	.	.	.	.	.	.	.	.	.	.	.	.	.	.	.	.	.	.	.
PQ827531/HBMC19/Human/China	-1	0	0	0	.	.	K	.	.	.	.	.	.	.	.	.	.	.	.	.	.	.	.	.	.	.	S	.	.	.	.	.	.	.	.	.	.	.	.	.	.	.	.	.	.	.	.	.	.
OP313000.1 /SZW1604/Inner Mongolia/2016	-1	0	0	0	.	.	K	.	.	.	.	.	.	.	.	.	.	.	.	.	.	.	.	.	.	.	.	.	.	.	.	.	.	.	N	.	.	.	.	.	.	.	.	.	.	.	.	.	.
OR115140.1 MAG: Bandavirus dabieense isolate CLCM-084 segment M complete sequence	-1	0	0	0	.	.	K	.	.	.	.	.	.	.	.	.	.	.	.	.	.	.	.	.	.	.	S	.	.	.	.	.	.	.	.	.	.	.	.	.	.	.	.	.	.	.	.	.	.
PQ827530/HBYS18/Human/China	-1	0	0	0	.	.	K	A	.	.	.	.	.	.	.	.	.	.	.	.	.	.	.	.	.	.	S	.	.	.	.	.	.	.	.	.	.	.	.	.	.	.	.	.	.	.	.	.	.
PQ827528/HBYS16/Human/China	-1	0	0	0	.	.	K	.	.	.	.	.	.	.	.	.	.	.	.	.	.	.	.	.	.	.	S	.	.	.	.	.	.	.	.	.	.	.	.	.	.	.	.	.	.	.	.	.	.
PQ827527/HBHX15/Human/China	-1	0	0	0	.	.	K	.	.	.	.	.	.	.	.	.	.	.	.	.	.	.	.	.	.	.	S	.	.	.	.	.	.	.	.	.	.	.	.	.	.	.	.	.	.	.	.	.	.
PQ808902/HBHX2022/Human/China	-1	0	0	0	.	.	K	.	.	.	.	.	.	.	.	.	.	.	.	.	.	.	.	.	.	.	S	.	.	.	.	.	.	.	.	.	.	.	.	.	.	.	.	.	.	.	.	.	.
PQ808901/HBSN2015/Human/China	-1	0	0	0	.	.	K	.	.	.	.	.	.	.	.	.	.	.	.	.	.	.	.	.	.	.	S	.	.	.	.	.	.	.	.	.	.	.	.	.	.	.	.	.	.	.	.	.	.
PQ331238/HBPC2/Dermacentor nuttalli/China	-1	0	0	0	.	.	K	.	.	.	.	.	.	.	.	.	.	.	.	.	.	.	.	.	.	.	S	.	.	.	.	.	.	.	.	.	.	.	.	.	.	.	.	.	.	.	.	.	.
PQ331237/HBPC1/Haemaphysalis longicornis/China	-1	0	0	0	.	.	K	.	.	.	.	.	.	.	.	.	.	.	.	.	.	.	.	.	.	.	S	.	.	.	.	.	.	.	.	.	.	.	.	.	.	.	.	.	.	.	.	.	.
PQ331236/HBYS6/Human/China	-1	0	0	0	.	.	K	.	.	.	.	.	.	.	.	.	.	.	.	.	.	.	.	.	.	.	S	.	.	.	.	.	.	.	.	.	.	.	.	.	.	.	.	.	.	.	.	.	.
PP761122/HBYS3/Human/China	-1	0	0	0	.	.	K	.	.	.	.	.	.	.	.	.	.	.	.	.	.	.	.	.	.	.	S	.	.	.	.	.	.	.	.	.	.	.	.	.	.	.	.	.	.	.	.	.	.
PP761121/HBYS2/Human/China	-1	0	0	0	.	.	K	.	.	.	.	.	.	.	.	.	.	.	.	.	.	.	.	.	.	.	S	.	.	.	.	.	.	.	.	.	.	.	.	.	.	.	.	.	.	.	.	.	.
OR679089.1/BJ2023-PG-Camel/Beijing/2023	-1	0	0	0	.	.	K	.	.	.	.	.	.	.	.	.	.	.	.	.	.	.	.	.	.	.	S	.	.	.	.	.	.	.	.	.	.	.	.	.	.	.	.	.	.	.	.	.	.
OR679088.1/BJ2023-PG-004/Beijing/2023	-1	0	0	0	.	.	K	.	.	.	.	.	.	.	.	.	.	.	.	.	.	.	.	.	.	.	S	.	.	.	.	.	.	.	.	.	.	.	.	.	.	.	.	.	.	.	.	.	.
OR416678.1/JN25/Human/Shandong/2024	-1	0	0	0	.	.	K	.	.	.	.	.	.	.	.	.	.	.	.	.	.	.	.	.	.	.	S	.	.	.	.	.	.	.	.	.	.	.	.	.	.	.	.	.	.	.	.	.	.
OR416665.1/JN17/Human/Shandong/2024	-1	0	0	0	.	.	K	.	.	.	.	.	.	.	.	.	.	.	.	.	.	.	.	.	.	.	S	.	.	.	.	.	.	.	.	.	.	.	.	.	.	.	.	.	.	.	.	.	.
OP379671.1/P11 plasma/China/Shandong/2021	-1	0	0	0	.	.	K	.	.	.	.	.	.	.	.	.	.	.	.	.	.	.	.	.	.	.	S	.	.	.	.	.	.	.	.	.	.	.	.	.	.	.	.	.	.	.	.	.	.
OP379670.1/P6vero/China/Shandong/2021	-1	0	0	0	.	.	K	.	.	.	.	.	.	.	.	.	.	.	.	.	.	.	.	.	.	.	S	.	I	.	.	.	.	.	.	.	.	.	.	.	.	.	.	.	.	.	.	.	.
OP379669.1/P24vero/China/Shandong/2021	-1	0	0	0	.	.	K	.	.	.	.	.	.	.	.	.	.	.	.	.	.	.	.	.	.	.	S	.	.	.	.	.	.	.	.	.	.	.	.	.	.	.	.	.	.	.	.	.	.
OM452873.1/Hubei-166/Hubei/2019	-1	0	0	0	.	.	K	A	.	.	.	.	.	.	.	.	.	.	.	.	.	.	.	.	.	.	S	.	.	.	.	.	.	.	.	.	.	.	.	.	.	.	.	.	.	.	.	.	.
MW721876.1/LTSL1/Hubei/2021	-1	0	0	0	.	.	K	.	.	.	.	.	.	.	.	.	.	.	.	.	.	.	.	.	.	.	S	.	.	.	.	.	.	.	.	.	.	.	.	.	.	.	.	.	.	.	.	.	.
MT413433.1/SDtickSFTS2018-01/China/Shandong/2018	-1	0	0	0	.	.	K	.	.	.	.	.	.	.	.	.	.	.	.	.	.	.	.	.	.	.	S	.	.	.	.	.	.	.	.	.	.	.	.	.	.	.	.	.	.	.	.	.	.
MT309103.1/LN2014-50/Liaoning/2014	-1	0	0	0	.	.	K	.	.	.	.	.	.	.	.	.	.	.	.	.	.	.	.	.	.	.	S	.	.	.	.	.	.	.	.	.	.	.	.	.	.	.	.	.	.	.	.	.	.
MT114222.1/LN2012-030/Liaoning/2012	-1	0	0	0	.	.	K	.	.	.	.	.	.	.	.	.	.	.	.	.	.	.	.	.	.	.	S	.	.	.	.	.	.	.	.	.	.	.	.	.	.	.	.	.	.	.	.	.	.
MT005283.1/SD2015-101/Shandong/2015	-1	0	0	0	.	.	K	.	.	.	.	.	.	.	.	.	.	.	.	.	.	.	.	.	.	.	S	.	I	.	.	.	.	.	.	.	.	.	.	.	.	.	.	.	.	.	.	.	.
MT005276.1/SD2014-163/Shandong/2014	-1	0	0	0	.	.	K	.	.	.	.	.	.	.	.	.	.	.	.	.	.	.	.	.	.	.	S	.	.	.	.	.	.	.	.	.	.	.	.	.	.	.	.	.	.	.	.	.	.
MN510025.1/12-China/Anhui-154/2012	-1	0	0	0	.	.	K	.	.	.	.	.	.	.	.	.	.	.	.	.	.	.	.	.	.	.	S	.	.	.	.	.	.	.	.	.	.	.	.	.	.	.	.	.	.	.	.	.	.
MH790413.1/TICK/Hubei/2018	-1	0	0	0	.	.	K	.	.	.	.	.	.	.	.	.	.	.	.	.	.	.	.	.	.	.	S	.	.	.	.	.	.	.	.	.	.	.	.	.	.	.	.	.	.	.	.	.	.
MF094774.1/16KS45/Japan/2021	-1	0	0	0	.	.	K	.	.	.	.	.	.	.	.	.	.	.	.	.	.	.	.	.	.	.	S	.	.	.	.	.	.	.	.	.	.	.	.	.	.	.	.	.	.	.	.	.	.
LC663821.1/cat/1/Japan/2021	-1	0	0	0	.	.	K	.	.	.	.	.	.	.	.	.	.	.	.	.	.	.	.	.	.	.	S	.	.	.	.	.	.	.	.	.	.	.	.	.	.	.	.	.	.	.	.	.	.
LC536550.1/N10/Japan/2022	-1	0	0	0	.	.	K	.	.	.	.	.	.	.	.	.	.	.	.	.	.	.	.	.	.	.	S	.	.	.	.	.	.	.	.	.	.	.	.	.	.	.	.	.	.	.	.	.	.
LC536549.1/N7/Japan/2022	-1	0	0	0	.	.	K	.	.	.	.	.	.	.	.	.	.	.	.	.	.	.	.	.	.	.	S	.	.	.	.	.	.	.	.	.	.	.	.	.	.	.	.	.	.	.	.	.	.
LC536547.1/N2/Japan/2022	-1	0	0	0	.	.	K	.	.	.	.	.	.	.	.	.	.	.	.	.	.	.	.	.	.	.	S	.	.	.	.	.	.	.	.	.	.	.	.	.	.	.	.	.	.	.	.	.	.
LC536546.1/H10/Miyazaki/Japan/2018	-1	0	0	0	.	.	K	.	.	.	.	.	.	.	.	.	.	.	.	.	.	.	.	.	.	.	S	.	.	.	.	.	.	.	.	.	.	.	.	.	.	.	.	.	.	.	.	.	.
LC462234.1/A17/Japan/2020	-1	0	0	0	.	.	K	.	.	.	.	.	.	.	.	.	.	.	.	.	.	.	.	.	.	.	S	.	.	.	.	.	.	.	.	.	.	.	.	.	.	.	.	.	.	.	.	.	.
LC462233.1/H9/Miyazaki/Japan/2018	-1	0	0	0	.	.	K	.	.	.	.	.	.	.	.	.	.	.	.	.	.	.	.	.	.	.	S	.	.	.	.	.	.	.	.	.	.	.	.	.	.	.	.	.	.	.	.	.	.
LC462232.1/CAT/Miyazaki/Japan/2018	-1	0	0	0	.	.	K	.	.	.	.	.	.	.	.	.	.	.	.	.	.	.	.	.	.	.	S	.	.	.	.	.	.	.	.	.	.	.	.	.	.	.	.	.	.	.	.	.	.
KY965106.1/H10/Miyazaki/Japan/2018	-1	0	0	0	.	.	K	.	.	.	.	.	.	.	.	.	.	.	.	.	.	.	.	.	.	.	S	.	.	.	.	.	.	.	.	.	.	.	.	.	.	.	.	.	.	.	.	.	.
KY965102.1/HB2016-055/Hubei/2016	-1	0	0	0	.	.	K	.	.	.	.	.	.	.	.	.	.	.	.	.	D	.	.	.	.	.	S	.	.	.	.	.	.	.	.	.	.	.	.	.	.	.	.	.	.	.	.	.	.
KY789436/CB1/Human/Korea/2017	-1	0	0	0	.	.	K	A	.	.	.	.	.	.	.	.	.	.	.	.	.	.	.	.	.	.	S	.	.	.	.	.	.	.	.	.	.	.	.	.	.	.	.	.	.	.	.	.	.
KY273137/KAGWT/Haemaphysalis longicornis/Korea	-1	0	0	0	.	.	K	.	.	.	.	.	.	.	.	.	.	.	.	.	.	.	.	.	.	.	S	.	.	.	.	.	.	.	.	.	.	.	.	.	.	.	.	.	.	.	.	.	.
KR017849/AHYTY/Human/China/2012	-1	0	0	0	.	.	K	.	.	.	.	.	.	.	.	.	.	.	.	.	.	.	.	.	.	.	S	.	.	.	.	.	.	.	.	.	.	.	.	.	.	.	.	.	.	.	.	.	.
KP663738.1/KAGBH5/Korea/2015	-1	0	0	0	.	.	K	.	.	.	.	.	.	.	.	.	.	.	.	.	.	.	.	.	.	.	R	.	.	.	.	.	.	.	.	.	.	.	.	.	.	.	.	.	.	.	.	.	.
KP663735/KAGWH3/Human/Korea	-1	0	0	0	.	.	K	.	.	.	.	.	.	.	.	.	.	.	.	.	.	.	.	.	.	.	S	.	.	.	.	.	.	.	.	.	.	.	.	.	.	.	.	.	.	.	.	.	.
KF791955/HL/Larvae/G2/Haemaphysalis longicornis/China	-1	0	0	0	.	.	K	.	.	.	.	.	.	.	.	.	.	.	.	.	.	.	.	.	.	.	S	.	.	.	.	.	.	.	.	.	.	.	.	.	.	.	.	.	.	.	.	.	.
KF791953/HL/Injected/Human/China	-1	0	0	0	.	.	K	.	.	.	.	.	.	.	.	.	.	.	.	.	.	.	.	.	.	.	S	.	.	.	.	.	.	.	.	.	.	.	.	.	.	.	.	.	.	.	.	.	.
KF356540.1/YSHX002/henan	-1	0	0	0	.	.	K	.	.	.	.	.	.	.	.	.	.	.	.	.	.	.	.	.	.	.	S	.	.	.	.	.	.	.	.	.	.	.	.	.	.	.	.	.	.	.	.	.	.
KF356537.1/YGS1/henan	-1	0	0	0	.	.	K	.	.	.	.	.	.	.	.	.	.	.	.	.	.	.	.	.	.	.	S	.	.	.	.	.	.	.	N	.	.	.	.	.	.	.	.	.	.	.	.	.	.
KF356536.1/YSC19/henan	-1	0	0	0	.	.	K	.	.	.	.	.	.	.	.	.	.	.	.	.	.	.	.	.	.	.	S	.	.	.	.	.	.	.	N	.	.	.	.	.	.	.	.	.	.	.	.	.	.
KC473541/JS2012tick01/Haemaphysalis longicornis/China	-1	0	0	0	.	.	K	.	.	.	.	.	.	.	.	.	.	.	.	.	.	.	.	.	.	.	S	.	.	.	.	.	.	.	.	.	.	.	.	.	.	.	.	.	.	.	.	.	.
KC292323.1/HNXY 191/henan	-1	0	0	0	.	.	K	.	.	.	.	.	.	.	.	.	.	.	.	.	.	.	.	.	.	.	S	.	.	.	.	.	.	.	.	.	.	.	.	.	.	.	.	.	.	.	.	.	.
JQ684872/SDLZtick12//Haemaphysalis longicornis/China	-1	0	0	0	.	.	K	.	.	.	.	.	.	.	.	.	.	.	.	.	.	.	.	.	.	.	S	.	.	.	.	.	.	.	.	.	.	.	.	.	.	.	.	.	.	.	.	.	.
JQ670930/AHL//Human/China	-1	0	0	0	.	.	K	.	.	.	.	.	.	.	.	.	.	.	.	.	D	.	.	.	.	.	S	.	.	.	.	.	.	.	.	.	.	.	.	.	.	.	.	.	.	.	.	.	.
JF837594.1/JS2007-01/Jiangsu/2007	-1	0	0	0	.	.	K	.	.	.	.	.	.	.	.	.	.	.	.	.	.	.	.	.	.	.	S	.	.	.	.	.	.	.	.	.	.	.	.	.	.	.	.	.	.	.	.	.	.
HQ141605/JS4//Human/China	-1	0	0	0	.	.	K	.	.	.	.	.	.	.	.	.	.	.	.	.	.	.	.	.	.	.	S	.	.	.	.	.	.	.	.	.	.	.	.	.	.	.	.	.	.	.	.	.	.
HQ141599.1/HN13/China/2010	-1	0	0	0	.	.	K	.	.	.	.	.	.	.	.	.	.	.	.	.	.	.	.	.	.	.	S	.	.	.	.	.	.	.	.	.	.	.	.	.	.	.	.	.	.	.	.	.	.
HQ141590/AH12//Human/China	-1	0	0	0	.	.	K	.	.	.	.	.	.	.	.	.	.	.	.	.	.	.	.	.	.	.	S	.	.	.	.	.	.	.	.	.	.	.	.	.	.	.	.	.	.	.	.	.	.
HM802203/SD4/China/2010/	-1	0	0	0	.	.	K	.	.	.	.	.	.	.	.	.	.	.	.	.	.	.	.	.	.	.	S	.	.	.	.	.	.	.	.	.	.	.	.	.	.	.	.	.	.	.	.	.	.
HM802201/SD24/China/2010	-1	0	0	0	.	.	K	.	.	.	.	.	.	.	.	.	.	.	.	.	.	.	.	.	.	.	S	.	.	.	.	.	.	.	.	.	.	.	.	.	.	.	.	.	.	.	.	.	.
AB817987/YG1/Japan/2014	-1	0	0	0	.	.	K	.	.	.	.	.	.	.	.	.	.	.	.	.	.	.	.	.	.	.	S	.	.	.	.	.	.	.	.	.	.	.	.	.	.	.	.	.	.	.	.	.	.
SFTSZJK2/Hebei/2024	-1	0	0	0	G	S	W	V	I	A	P	V	K	L	I	F	A	M	I	K	K	L	I	R	T	V	C	Y	I	M	G	K	L	A	D	R	G	R	Q	V	I	H	E	E	I	G	V	N	R
SFTSZJK1/Hebei/2024	-1	0	0	0	.	.	.	.	.	.	.	.	.	.	.	.	.	.	.	.	.	.	.	.	.	.	.	C	.	.	.	.	.	.	.	.	.	.	.	.	.	.	.	.	.	.	E	.	.
PQ827544/HBYS2022/Human/China	-1	0	0	0	.	.	.	.	.	.	.	.	.	.	.	.	.	I	.	.	.	.	M	.	A	.	S	C	L	.	.	.	.	M	.	.	.	.	.	.	.	.	.	.	.	.	E	.	.
PQ827532/HBYS21/Human/China	-1	0	0	0	.	.	.	.	.	.	.	.	.	.	.	.	.	I	.	.	.	.	M	.	A	.	S	C	L	.	.	.	.	M	.	.	.	.	.	.	.	.	.	.	.	.	E	.	.
PQ827531/HBMC19/Human/China	-1	0	0	0	.	.	.	.	.	.	.	.	.	.	.	.	.	I	.	.	.	.	M	.	A	.	S	C	L	.	.	.	.	M	.	.	.	.	.	.	.	.	.	.	.	.	E	.	.
OP313000.1 /SZW1604/Inner Mongolia/2016	-1	0	0	0	.	.	.	.	.	.	.	.	.	.	T	.	.	.	.	.	.	.	.	.	A	.	S	C	.	.	V	.	.	V	.	.	.	.	.	.	.	.	.	.	.	.	.	.	.
OR115140.1 MAG: Bandavirus dabieense isolate CLCM-084 segment M complete sequence	-1	0	0	0	.	.	.	.	.	.	.	.	.	.	M	.	.	I	M	.	.	.	M	.	.	.	S	C	L	V	.	.	.	M	.	.	.	.	.	.	.	.	.	.	.	.	E	.	G
PQ827530/HBYS18/Human/China	-1	0	0	0	.	.	.	.	.	.	.	.	.	.	.	.	.	I	.	.	.	.	M	.	A	.	S	C	L	.	.	.	.	M	.	.	.	.	.	.	.	.	.	.	.	.	E	.	.
PQ827528/HBYS16/Human/China	-1	0	0	0	.	.	.	.	.	.	.	.	.	.	.	.	.	I	.	.	.	.	M	.	A	.	S	C	L	.	.	.	.	M	.	.	.	.	.	.	.	.	.	.	.	.	E	.	.
PQ827527/HBHX15/Human/China	-1	0	0	0	.	.	.	.	.	.	.	.	.	.	.	.	.	I	.	.	.	.	M	.	A	.	S	C	L	.	.	.	.	M	.	.	.	.	.	.	.	.	.	.	.	.	E	.	.
PQ808902/HBHX2022/Human/China	-1	0	0	0	.	.	.	.	.	.	.	.	.	.	.	.	.	I	.	.	.	.	M	.	A	.	S	C	L	.	.	.	.	M	.	.	.	.	.	.	.	.	.	.	.	.	E	.	.
PQ808901/HBSN2015/Human/China	-1	0	0	0	.	.	.	.	.	.	.	.	.	.	L	.	.	I	.	.	.	.	M	.	.	.	S	C	L	.	.	.	.	M	.	.	.	.	.	.	.	.	.	.	.	.	E	.	.
PQ331238/HBPC2/Dermacentor nuttalli/China	-1	0	0	0	.	.	.	.	.	.	.	.	.	.	.	.	.	I	.	.	.	.	M	.	A	.	S	C	L	.	.	.	.	M	.	.	.	.	.	.	.	.	.	.	.	.	E	.	.
PQ331237/HBPC1/Haemaphysalis longicornis/China	-1	0	0	0	.	.	.	.	.	.	.	.	.	.	.	.	.	I	.	.	.	.	M	.	A	.	S	C	L	.	.	.	.	M	.	.	.	.	.	.	.	.	.	.	.	.	E	.	.
PQ331236/HBYS6/Human/China	-1	0	0	0	.	.	.	.	.	.	.	.	.	.	.	.	.	I	.	.	.	.	M	.	A	.	S	C	L	.	.	.	.	M	.	.	.	.	.	.	.	.	.	.	.	.	E	.	.
PP761122/HBYS3/Human/China	-1	0	0	0	.	.	.	.	.	.	.	.	.	.	.	.	.	I	.	.	.	.	M	.	A	.	S	C	L	.	.	.	.	M	.	.	.	.	.	.	.	.	.	.	.	.	E	.	.
PP761121/HBYS2/Human/China	-1	0	0	0	.	.	.	.	.	.	.	.	.	.	.	.	.	I	.	.	.	.	M	.	A	.	S	C	L	.	.	.	.	M	.	.	.	.	.	.	.	.	.	.	.	.	E	.	.
OR679089.1/BJ2023-PG-Camel/Beijing/2023	-1	0	0	0	.	.	.	.	.	.	.	.	.	.	.	.	.	I	.	.	.	.	M	.	.	.	S	C	L	.	.	.	.	M	.	.	.	.	.	.	.	.	.	.	.	.	E	.	.
OR679088.1/BJ2023-PG-004/Beijing/2023	-1	0	0	0	.	.	.	.	.	.	.	.	.	.	.	.	.	I	.	.	.	.	M	.	.	.	S	C	L	.	.	.	.	M	.	.	.	.	.	.	.	.	.	.	.	.	E	.	.
OR416678.1/JN25/Human/Shandong/2024	-1	0	0	0	.	.	.	.	.	.	.	.	.	.	.	.	.	I	.	.	.	.	M	.	A	.	S	C	L	.	.	.	.	M	.	.	.	.	.	.	.	.	.	.	.	.	E	.	.
OR416665.1/JN17/Human/Shandong/2024	-1	0	0	0	.	.	.	.	.	.	.	.	.	.	.	.	.	I	.	.	.	.	M	.	A	.	S	C	L	.	.	.	.	M	.	.	.	.	.	.	.	.	.	.	.	.	E	.	.
OP379671.1/P11 plasma/China/Shandong/2021	-1	0	0	0	.	.	.	.	.	.	.	.	.	.	M	.	.	I	.	.	.	.	M	.	.	.	S	C	L	V	.	.	.	M	.	.	.	.	.	.	.	.	.	.	.	.	E	.	G
OP379670.1/P6vero/China/Shandong/2021	-1	0	0	0	.	.	.	.	.	.	.	.	.	.	.	.	.	I	M	.	.	.	M	.	.	.	S	C	L	V	.	.	.	M	.	.	.	.	.	.	.	.	.	.	.	.	E	.	G
OP379669.1/P24vero/China/Shandong/2021	-1	0	0	0	.	.	.	.	.	.	.	.	.	.	.	.	.	I	.	.	.	.	M	.	.	.	S	C	L	.	.	.	.	M	.	.	.	.	.	.	.	.	.	.	.	.	E	.	.
OM452873.1/Hubei-166/Hubei/2019	-1	0	0	0	.	.	.	.	.	.	.	.	.	.	M	.	.	I	M	.	.	.	M	.	.	.	S	C	L	V	.	.	.	M	.	.	.	.	.	.	.	.	.	.	.	.	E	.	G
MW721876.1/LTSL1/Hubei/2021	-1	0	0	0	.	.	.	.	.	.	.	.	.	.	M	.	.	I	.	.	.	.	M	.	.	.	S	C	L	V	.	.	.	M	.	.	.	.	.	.	.	.	.	.	.	.	E	.	G
MT413433.1/SDtickSFTS2018-01/China/Shandong/2018	-1	0	0	0	.	.	.	.	.	.	.	.	.	.	M	.	.	I	.	.	.	.	M	.	.	.	S	C	L	V	.	.	.	M	.	.	.	.	.	.	.	.	.	.	.	.	E	.	G
MT309103.1/LN2014-50/Liaoning/2014	-1	0	0	0	.	.	.	.	.	.	.	.	.	.	M	.	.	I	.	.	.	.	M	.	.	.	S	C	L	.	.	.	.	I	.	.	.	.	.	.	.	.	.	.	.	.	E	.	G
MT114222.1/LN2012-030/Liaoning/2012	-1	0	0	0	.	.	.	.	.	.	.	.	.	.	.	.	.	I	.	.	.	.	M	.	.	.	S	C	L	.	.	.	.	M	.	.	.	.	.	.	.	.	.	.	.	.	E	.	.
MT005283.1/SD2015-101/Shandong/2015	-1	0	0	0	.	.	.	.	.	.	.	.	.	.	.	.	.	I	M	.	.	.	M	.	.	.	S	C	L	V	.	.	.	M	.	.	.	.	.	.	.	.	.	.	.	.	E	.	G
MT005276.1/SD2014-163/Shandong/2014	-1	0	0	0	.	.	.	.	.	.	.	.	.	.	M	.	.	I	.	.	.	.	M	.	.	.	G	C	L	.	.	.	.	I	.	.	.	.	.	.	.	.	.	.	.	.	E	.	G
MN510025.1/12-China/Anhui-154/2012	-1	0	0	0	.	.	.	.	.	.	.	.	.	.	.	.	.	I	.	.	.	.	M	.	.	.	S	C	L	.	.	.	.	M	.	.	.	.	.	.	.	.	.	.	.	.	E	.	.
MH790413.1/TICK/Hubei/2018	-1	0	0	0	.	.	.	.	.	.	.	.	.	.	.	.	.	I	.	.	.	.	M	.	.	.	S	C	L	.	.	.	.	M	.	.	.	.	.	.	.	.	.	.	.	.	E	.	.
MF094774.1/16KS45/Japan/2021	-1	0	0	0	.	.	.	.	.	.	.	.	.	.	M	.	.	I	.	.	.	.	M	.	.	.	S	C	L	.	.	.	.	M	.	.	.	.	.	.	.	.	.	.	.	.	E	.	.
LC663821.1/cat/1/Japan/2021	-1	0	0	0	.	.	.	.	.	.	.	.	.	.	M	.	.	I	.	.	.	.	M	.	S	.	S	C	L	.	.	.	.	M	.	.	.	.	.	.	.	.	.	.	.	.	E	.	.
LC536550.1/N10/Japan/2022	-1	0	0	0	.	.	.	.	.	.	.	.	.	.	M	.	.	I	.	.	.	.	M	.	S	.	S	C	L	.	.	.	.	M	.	.	.	.	.	.	.	.	.	.	.	.	E	.	.
LC536549.1/N7/Japan/2022	-1	0	0	0	.	.	.	.	.	.	.	.	.	.	M	.	.	I	.	.	.	.	M	.	S	.	S	C	L	.	.	.	.	M	.	.	.	.	.	.	.	.	.	.	.	.	E	.	.
LC536547.1/N2/Japan/2022	-1	0	0	0	.	.	.	.	.	.	.	.	.	.	M	.	.	I	.	.	.	.	M	.	S	.	S	C	L	.	.	.	.	M	.	.	.	.	.	.	.	.	.	.	.	.	E	.	.
LC536546.1/H10/Miyazaki/Japan/2018	-1	0	0	0	.	.	.	.	.	.	.	.	.	.	M	.	.	I	.	.	.	.	M	.	S	.	S	C	L	.	.	.	.	M	.	.	.	.	.	.	.	.	.	.	.	.	E	.	.
LC462234.1/A17/Japan/2020	-1	0	0	0	.	.	.	.	.	.	.	.	.	.	M	.	.	I	.	.	.	.	M	.	S	.	S	C	L	.	.	.	.	M	.	.	.	.	.	.	.	.	.	.	.	.	E	.	.
LC462233.1/H9/Miyazaki/Japan/2018	-1	0	0	0	.	.	.	.	.	.	.	.	.	.	M	.	.	I	.	.	.	.	M	.	S	.	S	C	L	.	.	.	.	M	.	.	.	.	.	.	.	.	.	.	.	.	E	.	.
LC462232.1/CAT/Miyazaki/Japan/2018	-1	0	0	0	.	.	.	.	.	.	.	.	.	.	M	.	.	I	.	.	.	.	M	.	S	.	S	C	L	.	.	.	.	M	.	.	.	.	.	.	.	.	.	.	.	.	E	.	.
KY965106.1/H10/Miyazaki/Japan/2018	-1	0	0	0	.	.	.	.	.	.	.	.	.	.	M	.	.	I	.	.	.	.	M	.	.	.	S	C	L	V	.	.	.	M	.	.	.	.	.	.	.	.	.	.	.	.	E	.	G
KY965102.1/HB2016-055/Hubei/2016	-1	0	0	0	.	.	.	.	.	.	.	.	.	.	L	.	.	I	.	.	.	.	M	.	.	.	S	C	L	.	.	.	.	M	.	.	.	.	.	.	.	.	.	.	.	.	E	.	.
KY789436/CB1/Human/Korea/2017	-1	0	0	0	.	.	.	.	.	.	.	.	.	.	M	.	.	I	.	.	.	.	M	.	S	.	S	C	L	.	.	.	.	M	.	.	.	.	.	.	.	.	.	.	.	.	E	.	.
KY273137/KAGWT/Haemaphysalis longicornis/Korea	-1	0	0	0	.	.	.	.	.	.	.	.	.	.	M	.	.	I	.	.	.	.	M	.	S	.	S	C	L	.	.	.	.	M	.	.	.	.	.	.	.	.	.	.	.	.	E	V	.
KR017849/AHYTY/Human/China/2012	-1	0	0	0	.	.	.	.	.	.	.	.	.	.	.	.	.	I	.	.	.	.	M	.	A	.	S	C	L	.	.	.	.	M	.	.	.	.	.	.	.	.	.	.	.	.	E	.	.
KP663738.1/KAGBH5/Korea/2015	-1	0	0	0	.	.	.	.	.	.	.	.	.	.	M	.	.	I	.	.	.	.	M	.	S	.	S	C	L	.	.	.	.	M	.	.	.	.	.	.	.	.	.	.	.	.	E	.	.
KP663735/KAGWH3/Human/Korea	-1	0	0	0	.	.	.	.	.	.	.	.	.	.	M	.	.	I	.	.	.	.	M	.	S	.	S	C	L	.	.	.	.	M	.	.	.	.	.	.	.	.	.	.	.	.	E	V	.
KF791955/HL/Larvae/G2/Haemaphysalis longicornis/China	-1	0	0	0	.	.	.	.	.	.	.	.	.	.	V	.	.	I	.	.	.	.	M	.	A	.	S	C	L	.	.	.	.	M	.	.	.	.	.	.	.	.	.	.	.	.	E	.	.
KF791953/HL/Injected/Human/China	-1	0	0	0	.	.	.	.	.	.	.	.	.	.	V	.	.	I	.	.	.	.	M	.	A	.	S	C	L	.	.	.	.	M	.	.	.	.	.	.	.	.	.	.	.	.	E	.	.
KF356540.1/YSHX002/henan	-1	0	0	0	.	.	.	.	.	.	.	.	.	.	M	.	.	I	.	.	.	.	M	.	.	.	S	C	L	V	.	.	.	M	.	.	.	.	.	.	.	.	.	.	.	.	E	.	G
KF356537.1/YGS1/henan	-1	0	0	0	.	.	.	.	.	.	.	.	.	.	M	.	.	I	M	.	.	.	M	.	.	.	S	C	L	V	.	.	.	M	.	.	.	.	.	.	.	.	.	.	.	.	E	.	G
KF356536.1/YSC19/henan	-1	0	0	0	.	.	.	.	.	.	.	.	.	.	M	.	.	I	M	.	.	.	M	.	.	.	S	C	L	V	.	.	.	M	.	.	.	.	.	.	.	.	.	.	.	.	E	.	G
KC473541/JS2012tick01/Haemaphysalis longicornis/China	-1	0	0	0	.	.	.	.	.	.	.	.	.	.	M	.	.	I	.	.	.	.	M	.	.	.	S	C	L	.	R	.	.	M	.	.	.	.	.	.	.	.	.	.	.	.	E	.	.
KC292323.1/HNXY 191/henan	-1	0	0	0	.	.	.	.	.	.	.	.	.	.	V	.	.	I	.	.	.	.	M	.	A	.	S	C	L	.	.	.	.	M	.	.	.	.	.	.	.	.	.	.	.	.	E	.	.
JQ684872/SDLZtick12//Haemaphysalis longicornis/China	-1	0	0	0	.	.	.	.	.	.	.	.	.	.	M	.	.	I	.	.	.	.	M	.	.	.	S	C	L	.	.	.	.	M	.	.	.	.	.	.	.	.	.	.	.	.	E	.	.
JQ670930/AHL//Human/China	-1	0	0	0	.	.	.	.	.	.	.	.	.	.	M	.	.	I	M	.	.	.	M	.	S	.	S	C	L	.	.	.	.	M	.	.	.	.	.	.	.	.	.	.	.	.	E	.	.
JF837594.1/JS2007-01/Jiangsu/2007	-1	0	0	0	.	.	.	.	.	.	.	.	.	.	V	.	.	I	.	.	.	.	M	.	A	.	S	C	L	.	.	.	.	M	.	.	.	.	.	.	.	.	.	.	.	.	E	.	.
HQ141605/JS4//Human/China	-1	0	0	0	.	.	.	.	.	.	.	.	.	.	L	.	.	I	.	.	.	.	M	.	.	.	S	C	L	.	.	.	.	M	.	.	.	.	.	.	.	.	.	.	.	.	E	.	.
HQ141599.1/HN13/China/2010	-1	0	0	0	.	.	.	.	.	.	.	.	.	.	V	.	.	I	.	.	.	.	M	.	A	.	S	C	L	.	.	.	.	M	.	.	.	.	.	.	.	.	.	.	.	.	E	.	.
HQ141590/AH12//Human/China	-1	0	0	0	.	.	.	.	.	.	.	.	.	.	.	.	.	I	.	.	.	.	M	.	A	.	S	C	L	.	.	.	.	M	.	.	.	.	.	.	.	.	.	.	.	.	E	.	.
HM802203/SD4/China/2010/	-1	0	0	0	.	.	.	.	.	.	.	.	.	.	L	.	.	I	.	.	.	.	M	.	.	.	S	C	L	.	.	.	.	M	.	.	.	.	.	.	.	.	.	.	.	.	E	.	.
HM802201/SD24/China/2010	-1	0	0	0	.	.	.	.	.	.	.	.	.	.	M	.	.	I	.	.	.	.	M	.	.	.	S	C	L	V	.	.	.	M	.	.	.	.	.	.	.	.	.	.	.	.	E	.	G
AB817987/YG1/Japan/2014	-1	0	0	0	.	.	.	.	.	.	.	.	.	.	M	.	.	I	.	.	.	.	M	.	S	.	S	C	L	.	.	.	.	M	.	.	.	.	.	.	.	.	.	.	.	.	E	.	.
SFTSZJK2/Hebei/2024	-1	0	0	0	E	G	C	D	E	M	V	H	A	D	S	K	L	V	S	C	R	Q	G	S	G	N	V	K	E	C	V	T	T	G	R	A	L	L	P	A	V	N	P	G	Q	E	A	C	L
SFTSZJK1/Hebei/2024	-1	0	0	0	.	.	.	.	.	.	.	.	.	.	.	.	.	.	.	.	.	.	.	.	.	.	.	.	.	.	.	.	.	.	.	.	.	.	.	.	.	.	.	.	.	.	.	.	.
PQ827544/HBYS2022/Human/China	-1	0	0	0	.	S	.	.	.	.	.	.	.	.	.	.	.	.	.	.	.	.	.	.	.	.	M	.	.	.	.	.	.	.	.	.	.	.	.	.	.	.	.	.	.	.	.	.	.
PQ827532/HBYS21/Human/China	-1	0	0	0	.	S	.	.	.	.	.	.	.	.	.	.	.	.	.	.	.	.	.	.	.	.	M	.	.	.	.	.	.	.	.	.	.	.	.	.	.	.	.	.	.	.	.	.	.
PQ827531/HBMC19/Human/China	-1	0	0	0	.	S	.	.	.	.	.	.	.	.	.	.	.	.	.	.	.	.	.	.	.	.	M	.	.	.	.	.	.	.	.	.	.	.	.	.	.	.	.	.	.	.	.	.	.
OP313000.1 /SZW1604/Inner Mongolia/2016	-1	0	0	0	.	.	.	.	.	.	.	.	.	.	.	.	.	.	.	.	.	.	.	.	A	.	.	.	.	.	.	.	.	.	.	.	.	.	.	.	.	.	.	.	.	.	.	.	.
OR115140.1 MAG: Bandavirus dabieense isolate CLCM-084 segment M complete sequence	-1	0	0	0	.	.	.	.	.	.	.	.	.	.	.	.	.	.	.	.	.	.	.	.	.	.	M	.	.	.	I	.	.	.	.	.	.	.	.	.	.	.	.	.	.	.	.	.	.
PQ827530/HBYS18/Human/China	-1	0	0	0	.	S	.	.	.	.	.	.	.	.	.	.	.	.	.	.	.	.	.	.	.	.	M	.	.	.	.	.	.	.	.	.	.	.	.	.	.	.	.	.	.	.	.	.	.
PQ827528/HBYS16/Human/China	-1	0	0	0	.	S	.	.	.	.	.	.	.	.	.	.	.	.	.	.	.	.	.	.	.	.	M	.	.	.	.	.	.	.	.	.	.	.	.	.	.	.	.	.	.	.	.	.	.
PQ827527/HBHX15/Human/China	-1	0	0	0	.	S	.	.	.	.	.	.	.	.	.	.	.	.	.	.	.	.	.	.	.	.	M	.	.	.	.	.	.	.	.	.	.	.	.	.	.	.	.	.	.	.	.	.	.
PQ808902/HBHX2022/Human/China	-1	0	0	0	.	S	.	.	.	.	.	.	.	.	.	.	.	.	.	.	.	.	.	.	.	.	M	.	.	.	.	.	.	.	.	.	.	.	.	.	.	.	.	.	.	.	.	.	.
PQ808901/HBSN2015/Human/China	-1	0	0	0	.	.	.	.	.	.	.	.	.	.	.	.	.	.	.	.	.	.	.	.	.	.	M	.	.	.	.	.	.	.	.	.	.	.	.	.	.	.	.	.	.	.	.	.	.
PQ331238/HBPC2/Dermacentor nuttalli/China	-1	0	0	0	.	S	.	.	.	.	.	.	.	.	.	.	.	.	.	.	.	.	.	.	.	.	M	.	.	.	.	.	.	.	.	.	.	.	.	.	.	.	.	.	.	.	.	.	.
PQ331237/HBPC1/Haemaphysalis longicornis/China	-1	0	0	0	.	S	.	.	.	.	.	.	.	.	.	.	.	.	.	.	.	.	.	.	.	.	M	.	.	.	.	.	.	.	.	.	.	.	.	.	.	.	.	.	.	.	.	.	.
PQ331236/HBYS6/Human/China	-1	0	0	0	.	S	.	.	.	.	.	.	.	.	.	.	.	.	.	.	.	.	.	.	.	.	M	.	.	.	.	.	.	.	.	.	.	.	.	.	.	.	.	.	.	.	.	.	.
PP761122/HBYS3/Human/China	-1	0	0	0	.	S	.	.	.	.	.	.	.	.	.	.	.	.	.	.	.	.	.	.	.	.	M	.	.	.	.	.	.	.	.	.	.	.	.	.	.	.	.	.	.	.	.	.	.
PP761121/HBYS2/Human/China	-1	0	0	0	.	S	.	.	.	.	.	.	.	.	.	.	.	.	.	.	.	.	.	.	.	.	M	.	.	.	.	.	.	.	.	.	.	.	.	.	.	.	.	.	.	.	.	.	.
OR679089.1/BJ2023-PG-Camel/Beijing/2023	-1	0	0	0	.	S	.	.	.	.	.	.	.	.	.	.	.	.	.	.	.	.	.	.	.	.	M	.	.	.	.	.	.	.	.	.	.	.	.	.	.	.	.	.	.	.	.	.	.
OR679088.1/BJ2023-PG-004/Beijing/2023	-1	0	0	0	.	S	.	.	.	.	.	.	.	.	.	.	.	.	.	.	.	.	.	.	.	.	M	.	.	.	.	.	.	.	.	.	.	.	.	.	.	.	.	.	.	.	.	.	.
OR416678.1/JN25/Human/Shandong/2024	-1	0	0	0	.	S	.	.	.	.	.	.	.	.	.	.	.	.	.	.	.	.	.	.	.	.	M	.	.	.	.	.	.	.	.	.	.	.	.	.	.	.	.	.	.	.	.	.	.
OR416665.1/JN17/Human/Shandong/2024	-1	0	0	0	.	S	.	.	.	.	.	.	.	.	.	.	.	.	.	.	.	.	.	.	.	.	M	.	.	.	.	.	.	.	.	.	.	.	.	.	.	.	.	.	.	.	.	.	.
OP379671.1/P11 plasma/China/Shandong/2021	-1	0	0	0	.	.	.	.	.	.	.	.	.	.	.	.	.	.	.	.	.	.	.	.	.	.	M	.	.	.	I	.	.	.	.	.	.	.	.	.	.	.	.	.	.	.	.	.	.
OP379670.1/P6vero/China/Shandong/2021	-1	0	0	0	.	.	.	.	.	.	.	.	.	.	.	.	.	.	.	.	.	.	.	.	.	.	M	.	.	.	I	.	.	.	.	.	.	.	.	.	.	.	.	.	.	.	.	.	.
OP379669.1/P24vero/China/Shandong/2021	-1	0	0	0	.	S	.	.	.	.	.	.	.	.	.	.	.	.	.	.	.	.	.	.	.	.	M	.	.	.	.	.	.	.	.	.	.	.	.	.	.	.	.	.	.	.	.	.	.
OM452873.1/Hubei-166/Hubei/2019	-1	0	0	0	.	.	.	.	.	.	.	.	.	.	.	.	.	.	.	.	.	.	.	.	.	.	M	.	.	.	.	.	.	.	.	.	.	.	.	.	.	.	.	.	.	.	.	.	.
MW721876.1/LTSL1/Hubei/2021	-1	0	0	0	.	.	.	.	.	.	.	.	.	.	.	.	.	.	.	.	.	.	.	.	.	.	M	.	.	.	I	.	.	.	.	.	.	.	.	.	.	.	.	.	.	.	.	.	.
MT413433.1/SDtickSFTS2018-01/China/Shandong/2018	-1	0	0	0	.	.	.	.	.	.	.	.	.	.	.	.	.	.	.	.	.	.	.	.	.	.	M	.	.	.	I	.	.	.	.	.	.	.	.	.	.	.	.	.	.	.	.	.	.
MT309103.1/LN2014-50/Liaoning/2014	-1	0	0	0	.	.	.	.	.	.	.	.	.	.	.	.	.	.	.	.	.	.	.	.	.	.	M	.	.	.	.	.	.	.	.	.	.	.	.	.	.	.	.	.	.	.	.	.	.
MT114222.1/LN2012-030/Liaoning/2012	-1	0	0	0	.	S	.	.	.	.	.	.	.	.	.	.	.	.	.	.	.	.	.	.	.	.	M	.	.	.	.	.	.	.	.	.	.	.	.	.	.	.	.	.	.	.	.	.	.
MT005283.1/SD2015-101/Shandong/2015	-1	0	0	0	.	.	.	.	.	.	.	.	.	.	.	.	.	.	.	.	.	.	.	.	.	.	M	.	.	.	I	.	.	.	.	.	.	.	.	.	.	.	.	.	.	.	.	.	.
MT005276.1/SD2014-163/Shandong/2014	-1	0	0	0	.	.	.	.	.	.	.	.	.	.	.	.	.	.	.	.	.	.	.	.	.	.	M	.	.	.	.	.	.	.	.	.	.	.	.	.	.	.	.	.	.	.	.	.	.
MN510025.1/12-China/Anhui-154/2012	-1	0	0	0	.	S	.	.	.	.	.	.	.	.	.	.	.	.	.	.	.	.	.	.	.	.	M	.	.	.	.	.	.	.	.	.	.	.	.	.	.	.	.	.	.	.	.	.	.
MH790413.1/TICK/Hubei/2018	-1	0	0	0	.	S	.	.	.	.	.	.	.	.	.	.	.	.	.	.	.	.	.	.	.	.	M	.	.	.	.	.	.	.	.	.	.	.	.	.	.	.	.	.	.	.	.	.	.
MF094774.1/16KS45/Japan/2021	-1	0	0	0	.	.	.	.	.	.	.	.	.	.	.	.	.	.	.	.	.	.	.	.	.	.	M	.	.	.	.	A	.	.	.	.	.	.	.	.	.	.	.	.	.	.	.	.	.
LC663821.1/cat/1/Japan/2021	-1	0	0	0	.	.	.	.	.	.	.	.	.	.	.	.	.	.	.	.	K	.	.	.	.	.	M	.	.	.	.	.	.	.	.	.	.	.	.	.	.	.	.	.	.	.	.	.	.
LC536550.1/N10/Japan/2022	-1	0	0	0	.	.	.	.	.	.	.	.	.	.	.	.	.	.	.	.	K	.	.	.	.	.	M	.	.	.	.	.	.	.	.	.	.	.	.	.	.	.	.	.	.	.	.	.	.
LC536549.1/N7/Japan/2022	-1	0	0	0	.	.	.	.	.	.	.	.	.	.	.	.	.	.	.	.	K	.	.	.	.	.	M	.	.	.	.	.	.	.	.	.	.	.	.	.	.	.	.	.	.	.	.	.	.
LC536547.1/N2/Japan/2022	-1	0	0	0	.	.	.	.	.	.	.	.	.	.	.	.	.	.	.	.	K	.	.	.	.	.	M	.	.	.	.	.	.	.	.	.	.	.	.	.	.	.	.	.	.	.	.	.	.
LC536546.1/H10/Miyazaki/Japan/2018	-1	0	0	0	.	.	.	.	.	.	.	.	.	.	.	.	.	.	.	.	K	.	.	.	.	.	M	.	.	.	.	.	.	.	.	.	.	.	.	.	.	.	.	.	.	.	.	.	.
LC462234.1/A17/Japan/2020	-1	0	0	0	.	.	.	.	.	.	.	.	.	.	.	.	.	.	.	.	K	.	.	.	.	.	M	.	.	.	.	.	.	.	.	.	.	.	.	.	.	.	.	.	.	.	.	.	.
LC462233.1/H9/Miyazaki/Japan/2018	-1	0	0	0	.	.	.	.	.	.	.	.	.	.	.	.	.	.	.	.	K	.	.	.	.	.	M	.	.	.	.	.	.	.	.	.	.	.	.	.	.	.	.	.	.	.	.	.	.
LC462232.1/CAT/Miyazaki/Japan/2018	-1	0	0	0	.	.	.	.	.	.	.	.	.	.	.	.	.	.	.	.	K	.	.	.	.	.	M	.	.	.	.	.	.	.	.	.	.	.	.	.	.	.	.	.	.	.	.	.	.
KY965106.1/H10/Miyazaki/Japan/2018	-1	0	0	0	.	.	.	.	.	.	.	.	.	.	.	.	.	.	.	.	.	.	.	.	.	.	M	.	.	.	I	.	.	.	.	.	.	.	.	.	.	.	.	.	.	.	.	.	.
KY965102.1/HB2016-055/Hubei/2016	-1	0	0	0	.	.	.	.	.	.	.	.	.	.	.	.	.	.	.	.	.	.	.	.	.	.	M	.	.	.	.	.	.	.	.	.	.	.	.	.	.	.	.	.	.	.	.	.	.
KY789436/CB1/Human/Korea/2017	-1	0	0	0	.	.	.	.	.	.	.	.	.	.	.	.	.	.	.	.	.	.	.	.	.	.	M	.	.	.	.	.	.	.	.	.	.	.	.	.	.	.	.	.	.	.	.	.	.
KY273137/KAGWT/Haemaphysalis longicornis/Korea	-1	0	0	0	.	.	.	.	.	.	.	.	.	.	.	.	.	.	.	.	K	.	.	.	.	.	M	.	.	.	.	.	.	.	.	.	.	.	.	.	.	.	.	.	.	.	.	.	.
KR017849/AHYTY/Human/China/2012	-1	0	0	0	.	S	.	.	.	.	.	.	.	.	.	.	.	.	.	.	.	.	.	.	.	.	M	.	.	.	.	.	.	.	.	.	.	.	.	.	.	.	.	.	.	.	.	.	.
KP663738.1/KAGBH5/Korea/2015	-1	0	0	0	.	.	.	.	.	.	.	.	.	.	.	.	.	.	.	.	K	.	.	.	.	.	M	.	.	.	.	.	.	.	.	.	.	.	.	.	.	.	.	.	.	.	.	.	.
KP663735/KAGWH3/Human/Korea	-1	0	0	0	.	.	.	.	.	.	.	.	.	.	.	.	.	.	.	.	K	.	.	.	.	.	M	.	.	.	.	.	.	.	.	.	.	.	.	.	.	.	.	.	.	.	.	.	.
KF791955/HL/Larvae/G2/Haemaphysalis longicornis/China	-1	0	0	0	.	.	.	.	.	.	.	.	.	.	.	.	.	.	.	.	.	.	.	.	.	.	M	.	.	.	.	.	.	.	.	.	.	.	.	.	.	.	.	.	.	.	.	.	.
KF791953/HL/Injected/Human/China	-1	0	0	0	.	.	.	.	.	.	.	.	.	.	.	.	.	.	.	.	.	.	.	.	.	.	M	.	.	.	.	.	.	.	.	.	.	.	.	.	.	.	.	.	.	.	.	.	.
KF356540.1/YSHX002/henan	-1	0	0	0	.	.	.	.	.	.	.	.	.	.	.	.	.	.	.	.	.	.	.	.	.	.	M	.	.	.	I	.	.	.	.	.	.	.	.	.	.	.	.	.	.	.	.	.	.
KF356537.1/YGS1/henan	-1	0	0	0	.	.	.	.	.	.	.	.	.	.	.	.	.	.	.	.	.	.	.	.	.	.	M	.	.	.	.	.	.	.	.	.	.	.	.	S	.	.	.	.	.	.	.	.	.
KF356536.1/YSC19/henan	-1	0	0	0	.	.	.	.	.	.	.	.	.	.	.	.	.	.	.	.	.	.	.	.	.	.	M	.	.	.	.	.	.	.	.	.	.	.	.	S	.	.	.	.	.	.	.	.	.
KC473541/JS2012tick01/Haemaphysalis longicornis/China	-1	0	0	0	.	S	.	.	.	.	.	.	.	.	.	.	.	.	.	.	.	.	.	.	.	.	M	.	.	.	.	.	.	.	.	.	.	.	.	.	.	.	.	.	.	.	.	.	.
KC292323.1/HNXY 191/henan	-1	0	0	0	.	.	.	.	.	.	.	.	.	.	.	.	.	.	.	.	.	.	.	.	.	.	M	.	.	.	.	.	.	.	.	.	.	.	.	.	.	.	.	.	.	.	.	.	.
JQ684872/SDLZtick12//Haemaphysalis longicornis/China	-1	0	0	0	.	S	.	.	.	.	.	.	.	.	.	.	.	.	.	.	.	.	.	.	.	.	M	.	.	.	.	.	.	.	.	.	.	.	.	.	.	.	.	.	.	.	.	.	.
JQ670930/AHL//Human/China	-1	0	0	0	.	.	.	.	.	.	.	.	.	.	.	.	.	.	.	.	.	.	.	.	.	.	M	.	.	.	.	.	.	.	.	.	.	.	.	.	.	.	.	.	.	.	.	.	.
JF837594.1/JS2007-01/Jiangsu/2007	-1	0	0	0	.	.	.	.	.	.	.	.	.	.	.	.	.	.	.	.	.	.	.	.	.	.	M	.	.	.	.	.	.	.	.	.	.	.	.	.	.	.	.	.	.	.	.	.	.
HQ141605/JS4//Human/China	-1	0	0	0	.	.	.	.	.	.	.	.	.	.	.	.	.	.	.	.	.	.	.	.	E	.	M	.	.	.	.	.	.	.	.	.	.	.	.	.	.	.	.	.	.	.	.	.	.
HQ141599.1/HN13/China/2010	-1	0	0	0	.	.	.	.	.	.	.	.	.	.	.	.	.	.	.	.	.	.	.	.	.	.	M	.	.	.	.	.	.	.	.	.	.	.	.	.	.	.	.	.	.	.	.	.	.
HQ141590/AH12//Human/China	-1	0	0	0	.	S	.	.	.	.	.	.	.	.	.	.	.	.	.	.	.	.	.	.	.	.	M	.	.	.	.	.	.	.	.	.	.	.	.	.	.	.	.	.	.	.	.	.	.
HM802203/SD4/China/2010/	-1	0	0	0	.	.	.	.	.	.	.	.	.	.	.	.	.	.	.	.	.	.	.	.	.	.	M	.	.	.	.	.	.	.	.	.	.	.	.	.	.	.	.	.	.	.	.	.	.
HM802201/SD24/China/2010	-1	0	0	0	.	.	.	.	.	.	.	.	.	.	.	.	.	.	.	.	.	.	.	.	.	.	M	.	.	.	I	.	.	.	.	.	.	.	.	.	.	.	.	.	.	.	.	.	.
AB817987/YG1/Japan/2014	-1	0	0	0	.	.	.	.	.	.	.	.	.	.	.	.	.	.	.	.	K	.	.	.	.	.	M	.	.	.	.	.	.	.	.	.	.	.	.	.	.	.	.	.	.	.	.	.	.
SFTSZJK2/Hebei/2024	-1	0	0	0	R	S	R	C	T	S	V	R	R	C	R	W	A	G	D	C	Q	S	G	C	P	P	H	F	T	S	N	S	F	S	D	D	W	A	G	K	M	D	R	A	G	L	G	F	S
SFTSZJK1/Hebei/2024	-1	0	0	0	.	.	.	.	.	.	.	.	.	.	.	.	.	.	.	.	.	.	.	.	.	.	.	.	.	.	.	.	.	.	.	.	.	.	.	.	.	.	.	.	.	.	.	.	.
PQ827544/HBYS2022/Human/China	-1	0	0	0	.	.	.	.	.	.	.	.	.	.	.	.	.	.	.	.	.	.	.	.	.	.	.	.	.	.	.	.	.	.	.	.	.	.	.	.	.	.	.	.	.	.	.	.	.
PQ827532/HBYS21/Human/China	-1	0	0	0	.	.	.	.	.	.	.	.	.	.	.	.	.	.	.	.	.	.	.	.	.	.	.	.	.	.	.	.	.	.	.	.	.	.	.	.	.	.	.	.	.	.	.	.	.
PQ827531/HBMC19/Human/China	-1	0	0	0	.	.	.	.	.	.	.	.	.	.	.	.	.	.	.	.	.	.	.	.	.	.	.	.	.	.	.	.	.	.	.	.	.	.	.	.	.	.	.	.	.	.	.	.	.
OP313000.1 /SZW1604/Inner Mongolia/2016	-1	0	0	0	.	.	.	.	.	.	.	.	.	.	.	.	.	.	.	.	.	.	.	.	.	.	.	.	.	.	.	.	.	.	.	.	.	.	.	.	.	.	.	.	.	.	.	.	.
OR115140.1 MAG: Bandavirus dabieense isolate CLCM-084 segment M complete sequence	-1	0	0	0	.	.	.	.	.	.	.	.	.	.	.	.	.	.	.	.	.	.	.	.	.	.	.	.	.	.	.	.	.	.	.	.	.	.	.	.	.	.	.	.	.	.	.	.	.
PQ827530/HBYS18/Human/China	-1	0	0	0	.	.	.	.	.	.	.	.	.	.	.	.	.	.	.	.	.	.	.	.	.	.	.	.	.	.	.	.	.	.	.	.	.	.	.	.	.	.	.	.	.	.	.	.	.
PQ827528/HBYS16/Human/China	-1	0	0	0	.	.	.	.	.	.	.	.	.	.	.	.	.	.	.	.	.	.	.	.	.	.	.	.	.	.	.	.	.	.	.	.	.	.	.	.	.	.	.	.	.	.	.	.	.
PQ827527/HBHX15/Human/China	-1	0	0	0	.	.	.	.	.	.	.	.	.	.	.	.	.	.	.	.	.	.	.	.	.	.	.	.	.	.	.	.	.	.	.	.	.	.	.	.	.	.	.	.	.	.	.	.	.
PQ808902/HBHX2022/Human/China	-1	0	0	0	.	.	.	.	.	.	.	.	.	.	.	.	.	.	.	.	.	.	.	.	.	.	.	.	.	.	.	.	.	.	.	.	.	.	.	.	.	.	.	.	.	.	.	.	.
PQ808901/HBSN2015/Human/China	-1	0	0	0	.	.	.	.	.	.	.	.	.	.	.	.	.	.	.	.	.	.	.	.	.	.	.	.	.	.	.	.	.	.	.	.	.	.	.	.	.	.	.	.	.	.	.	.	.
PQ331238/HBPC2/Dermacentor nuttalli/China	-1	0	0	0	.	.	.	.	.	.	.	.	.	.	.	.	.	.	.	.	.	.	.	.	.	.	.	.	.	.	.	.	.	.	.	.	.	.	.	.	.	.	.	.	.	.	.	.	.
PQ331237/HBPC1/Haemaphysalis longicornis/China	-1	0	0	0	.	.	.	.	.	.	.	.	.	.	.	.	.	.	.	.	.	.	.	.	.	.	.	.	.	.	.	.	.	.	.	.	.	.	.	.	.	.	.	.	.	.	.	.	.
PQ331236/HBYS6/Human/China	-1	0	0	0	.	.	.	.	.	.	.	.	.	.	.	.	.	.	.	.	.	.	.	.	.	.	.	.	.	.	.	.	.	.	.	.	.	.	.	.	.	.	.	.	.	.	.	.	.
PP761122/HBYS3/Human/China	-1	0	0	0	.	.	.	.	.	.	.	.	.	.	.	.	.	.	.	.	.	.	.	.	.	.	.	.	.	.	.	.	.	.	.	.	.	.	.	.	.	.	.	.	.	.	.	.	.
PP761121/HBYS2/Human/China	-1	0	0	0	.	.	.	.	.	.	.	.	.	.	.	.	.	.	.	.	.	.	.	.	.	.	.	.	.	.	.	.	.	.	.	.	.	.	.	.	.	.	.	.	.	.	.	.	.
OR679089.1/BJ2023-PG-Camel/Beijing/2023	-1	0	0	0	.	.	.	.	.	.	.	.	.	.	.	.	.	.	.	.	.	.	.	.	.	.	.	.	.	.	.	.	.	.	.	.	.	.	.	.	.	.	.	.	.	.	.	.	.
OR679088.1/BJ2023-PG-004/Beijing/2023	-1	0	0	0	.	.	.	.	.	.	.	.	.	.	.	.	.	.	.	.	.	.	.	.	.	.	.	.	.	.	.	.	.	.	.	.	.	.	.	.	.	.	.	.	.	.	.	.	.
OR416678.1/JN25/Human/Shandong/2024	-1	0	0	0	.	.	.	.	.	.	.	.	.	.	.	.	.	.	.	.	.	.	.	.	.	.	.	.	.	.	.	.	.	.	.	.	.	.	.	.	.	.	.	.	.	.	.	.	.
OR416665.1/JN17/Human/Shandong/2024	-1	0	0	0	.	.	.	.	.	.	.	.	.	.	.	.	.	.	.	.	.	.	.	.	.	.	.	.	.	.	.	.	.	.	.	.	.	.	.	.	.	.	.	.	.	.	.	.	.
OP379671.1/P11 plasma/China/Shandong/2021	-1	0	0	0	.	.	.	.	.	.	.	.	.	.	.	.	.	.	.	.	.	.	.	.	.	.	.	.	.	.	.	.	.	.	.	.	.	.	.	.	.	.	.	.	.	.	.	.	.
OP379670.1/P6vero/China/Shandong/2021	-1	0	0	0	.	.	.	.	.	.	.	.	.	.	.	.	.	.	.	.	.	.	.	.	.	.	.	.	.	.	.	.	.	.	.	.	.	.	.	.	.	.	.	.	.	.	.	.	.
OP379669.1/P24vero/China/Shandong/2021	-1	0	0	0	.	.	.	.	.	.	.	.	.	.	.	.	.	.	.	.	.	.	.	.	.	.	.	.	.	.	.	.	.	.	.	.	.	.	.	.	.	.	.	.	.	.	.	.	.
OM452873.1/Hubei-166/Hubei/2019	-1	0	0	0	.	.	.	.	.	.	.	.	.	.	.	.	.	.	.	.	.	.	.	.	.	.	.	.	.	.	.	.	.	.	.	.	.	.	.	.	.	.	.	.	.	.	.	.	.
MW721876.1/LTSL1/Hubei/2021	-1	0	0	0	.	.	.	.	.	.	.	.	.	.	.	.	.	.	.	.	.	.	.	.	.	.	.	.	.	.	.	.	.	.	.	.	.	.	.	.	.	.	.	.	.	.	.	.	.
MT413433.1/SDtickSFTS2018-01/China/Shandong/2018	-1	0	0	0	.	.	.	.	.	.	.	.	.	.	.	.	.	.	.	.	.	.	.	.	.	.	.	.	.	.	.	.	.	.	.	.	.	.	.	.	.	.	.	.	.	.	.	.	.
MT309103.1/LN2014-50/Liaoning/2014	-1	0	0	0	.	.	.	.	.	.	.	.	.	.	.	.	.	.	.	.	.	.	.	.	.	.	.	.	.	.	.	.	.	.	.	.	.	.	.	.	.	.	.	.	.	.	.	.	.
MT114222.1/LN2012-030/Liaoning/2012	-1	0	0	0	.	.	.	.	.	.	.	.	.	.	.	.	.	.	.	.	.	.	.	.	.	.	.	.	.	.	.	.	.	.	.	.	.	.	.	.	.	.	.	.	.	.	.	.	.
MT005283.1/SD2015-101/Shandong/2015	-1	0	0	0	.	.	.	.	.	.	.	.	.	.	.	.	.	.	.	.	.	.	.	.	.	.	.	.	.	.	.	.	.	.	.	.	.	.	.	.	.	.	.	.	.	.	.	.	.
MT005276.1/SD2014-163/Shandong/2014	-1	0	0	0	.	.	.	.	.	.	.	.	.	.	.	.	.	.	.	.	.	.	.	.	.	.	.	.	.	.	.	.	.	.	.	.	.	.	.	.	.	.	.	.	.	.	.	.	.
MN510025.1/12-China/Anhui-154/2012	-1	0	0	0	.	.	.	.	.	.	.	.	.	.	.	.	.	.	.	.	.	.	.	.	.	.	.	.	.	.	.	.	.	.	.	.	.	.	.	.	.	.	.	.	.	.	.	.	.
MH790413.1/TICK/Hubei/2018	-1	0	0	0	.	.	.	.	.	.	.	.	.	.	.	.	.	.	.	.	.	.	.	.	.	.	.	.	.	.	.	.	.	.	.	.	.	.	.	.	.	.	.	.	.	.	.	.	.
MF094774.1/16KS45/Japan/2021	-1	0	0	0	.	.	.	.	.	.	.	.	.	.	.	.	.	.	.	.	.	.	.	.	.	.	.	.	.	.	.	.	.	.	.	.	.	.	.	.	.	.	.	.	.	.	.	.	.
LC663821.1/cat/1/Japan/2021	-1	0	0	0	.	.	.	.	.	.	.	.	.	.	.	.	.	.	.	.	.	.	.	.	.	S	.	.	.	.	.	.	.	.	.	.	.	.	.	.	.	.	.	.	.	.	.	.	.
LC536550.1/N10/Japan/2022	-1	0	0	0	.	.	.	.	.	.	.	.	.	.	.	.	.	.	.	.	.	.	.	.	.	S	.	.	.	.	.	.	.	.	.	.	.	.	.	.	.	.	.	.	.	.	.	.	.
LC536549.1/N7/Japan/2022	-1	0	0	0	.	.	.	.	.	.	.	.	.	.	.	.	.	.	.	.	.	.	.	.	.	S	.	.	.	.	.	.	.	.	.	.	.	.	.	.	.	.	.	.	.	.	.	.	.
LC536547.1/N2/Japan/2022	-1	0	0	0	.	.	.	.	.	.	.	.	.	.	.	.	.	.	.	.	.	.	.	.	.	S	.	.	.	.	.	.	.	.	.	.	.	.	.	.	.	.	.	.	.	.	.	.	.
LC536546.1/H10/Miyazaki/Japan/2018	-1	0	0	0	.	.	.	.	.	.	.	.	.	.	.	.	.	.	.	.	.	.	.	.	.	S	.	.	.	.	.	.	.	.	.	.	.	.	.	.	.	.	.	.	.	.	.	.	.
LC462234.1/A17/Japan/2020	-1	0	0	0	.	.	.	.	.	.	.	.	.	.	.	.	.	.	.	.	.	.	.	.	.	S	.	.	.	.	.	.	.	.	.	.	.	.	.	.	.	.	.	.	.	.	.	.	.
LC462233.1/H9/Miyazaki/Japan/2018	-1	0	0	0	.	.	.	.	.	.	.	.	.	.	.	.	.	.	.	.	.	.	.	.	.	S	.	.	.	.	.	.	.	.	.	.	.	.	.	.	.	.	.	.	.	.	.	.	.
LC462232.1/CAT/Miyazaki/Japan/2018	-1	0	0	0	.	.	.	.	.	.	.	.	.	.	.	.	.	.	.	.	.	.	.	.	.	S	.	.	.	.	.	.	.	.	.	.	.	.	.	.	.	.	.	.	.	.	.	.	.
KY965106.1/H10/Miyazaki/Japan/2018	-1	0	0	0	.	.	.	.	.	.	.	.	.	.	.	.	.	.	.	.	.	.	.	.	.	.	.	.	.	A	.	.	.	.	.	.	.	.	.	.	.	.	.	.	.	.	.	.	.
KY965102.1/HB2016-055/Hubei/2016	-1	0	0	0	.	.	.	.	.	.	.	.	.	.	.	.	.	.	.	.	.	.	.	.	.	.	.	.	.	.	.	.	.	.	.	.	.	.	.	.	.	.	.	.	.	.	.	.	.
KY789436/CB1/Human/Korea/2017	-1	0	0	0	.	.	.	.	.	.	.	.	.	.	.	.	.	.	.	.	.	.	.	.	.	S	.	.	.	.	.	.	.	.	.	.	.	.	.	.	.	.	.	.	.	.	.	.	.
KY273137/KAGWT/Haemaphysalis longicornis/Korea	-1	0	0	0	.	.	.	.	.	.	.	.	.	.	.	.	.	.	.	.	.	.	.	.	.	S	.	.	.	.	.	.	.	.	.	.	.	.	.	.	.	.	.	.	.	.	.	.	.
KR017849/AHYTY/Human/China/2012	-1	0	0	0	.	.	.	.	.	.	.	.	.	.	.	.	.	.	.	.	.	.	.	.	.	.	.	.	.	.	.	.	.	.	.	.	.	.	.	.	.	.	.	.	.	.	.	.	.
KP663738.1/KAGBH5/Korea/2015	-1	0	0	0	.	.	.	.	.	.	.	.	.	.	.	.	.	.	.	.	.	.	.	.	.	S	.	.	.	.	.	.	.	.	.	.	.	.	.	.	.	.	.	.	.	.	.	.	.
KP663735/KAGWH3/Human/Korea	-1	0	0	0	.	.	.	.	.	.	.	.	.	.	.	.	.	.	.	.	.	.	.	.	.	S	.	.	.	.	.	.	.	.	.	.	.	.	.	.	.	.	.	.	.	.	.	.	.
KF791955/HL/Larvae/G2/Haemaphysalis longicornis/China	-1	0	0	0	.	.	.	.	.	.	.	.	.	.	.	.	.	.	.	.	.	.	.	.	.	.	.	.	.	.	.	.	.	.	.	.	.	.	.	.	.	.	.	.	.	.	.	.	.
KF791953/HL/Injected/Human/China	-1	0	0	0	.	.	.	.	.	.	.	.	.	.	.	.	.	.	.	.	.	.	.	.	.	.	.	.	.	.	.	.	.	.	.	.	.	.	.	.	.	.	.	.	.	.	.	.	.
KF356540.1/YSHX002/henan	-1	0	0	0	.	.	.	.	.	.	.	.	.	.	.	.	.	.	.	.	.	.	.	.	.	.	.	.	.	.	.	.	.	.	.	.	.	.	.	.	.	.	.	.	.	.	.	.	.
KF356537.1/YGS1/henan	-1	0	0	0	.	.	.	.	.	.	.	.	.	.	.	.	.	.	.	.	.	.	.	.	.	.	.	.	.	.	.	.	.	.	.	.	.	.	.	.	.	.	.	.	.	.	.	.	.
KF356536.1/YSC19/henan	-1	0	0	0	.	N	.	.	.	.	.	.	.	.	.	.	.	.	.	.	.	.	.	.	.	.	.	.	.	.	.	.	.	.	.	.	.	.	.	.	.	.	.	.	.	.	.	.	.
KC473541/JS2012tick01/Haemaphysalis longicornis/China	-1	0	0	0	.	.	.	.	.	.	.	.	.	.	.	.	.	.	.	.	.	.	.	.	.	.	.	.	.	.	.	.	.	.	.	.	.	.	.	.	.	.	.	.	.	.	.	.	.
KC292323.1/HNXY 191/henan	-1	0	0	0	.	.	.	.	.	.	.	.	.	.	.	.	.	.	.	.	.	.	.	.	.	.	.	.	.	.	.	.	.	.	.	.	.	.	.	.	.	.	.	.	.	.	.	.	.
JQ684872/SDLZtick12//Haemaphysalis longicornis/China	-1	0	0	0	.	.	.	.	.	.	.	.	.	.	.	.	.	.	.	.	.	.	.	.	.	.	.	.	.	.	.	.	.	.	.	.	.	.	.	.	.	.	.	.	.	.	.	.	.
JQ670930/AHL//Human/China	-1	0	0	0	.	.	.	.	.	.	.	.	.	.	.	.	.	.	.	.	.	.	.	.	.	.	.	.	.	.	.	.	.	.	.	.	.	.	.	.	.	.	.	.	.	.	.	.	.
JF837594.1/JS2007-01/Jiangsu/2007	-1	0	0	0	.	.	.	.	.	.	.	.	.	.	.	.	.	.	.	.	.	.	.	.	.	.	.	.	.	.	.	.	.	.	.	.	.	.	.	.	.	.	.	.	.	.	.	.	.
HQ141605/JS4//Human/China	-1	0	0	0	.	.	.	.	.	.	.	.	.	.	.	.	.	.	.	.	.	.	.	.	.	.	.	.	.	.	.	.	.	.	.	.	.	.	.	.	.	.	.	.	.	.	.	.	.
HQ141599.1/HN13/China/2010	-1	0	0	0	.	.	.	.	.	.	.	.	.	.	.	.	.	.	.	.	.	.	.	.	.	.	.	.	.	.	.	.	.	.	.	.	.	.	.	.	.	.	.	.	.	.	.	.	.
HQ141590/AH12//Human/China	-1	0	0	0	.	.	.	.	.	.	.	.	.	.	.	.	.	.	.	.	.	.	.	.	.	.	.	.	.	.	.	.	.	.	.	.	.	.	.	.	.	.	.	.	.	.	.	.	.
HM802203/SD4/China/2010/	-1	0	0	0	.	.	.	.	.	.	.	.	.	.	.	.	.	.	.	.	.	.	.	.	.	.	.	.	.	.	.	.	.	.	.	.	.	.	.	.	.	.	.	.	.	.	.	.	.
HM802201/SD24/China/2010	-1	0	0	0	.	.	.	.	.	.	.	.	.	.	.	.	.	.	.	.	.	.	.	.	.	.	.	.	.	.	.	.	.	.	.	.	.	.	.	.	.	.	.	.	.	.	.	.	.
AB817987/YG1/Japan/2014	-1	0	0	0	.	.	.	.	.	.	.	.	.	.	.	.	.	.	.	.	.	.	.	.	.	S	.	.	.	.	.	.	.	.	.	.	.	.	.	.	.	.	.	.	.	.	.	.	.
SFTSZJK2/Hebei/2024	-1	0	0	0	K	V	S	P	C	A	A	W	V	P	S	A	V	I	E	L	T	M	P	S	G	E	V	R	T	F	H	P	M	S	G	I	P	T	Q	V	F	K	G	V	S	V	T	Y	L
SFTSZJK1/Hebei/2024	-1	0	0	0	.	.	.	.	.	.	.	.	.	.	.	.	.	.	.	.	.	.	.	.	.	.	.	.	.	.	.	.	.	.	.	.	.	.	.	.	.	.	.	.	.	.	.	.	.
PQ827544/HBYS2022/Human/China	-1	0	0	0	.	.	.	.	.	.	.	.	.	.	.	.	.	.	.	.	.	.	.	.	.	.	.	.	.	.	.	.	.	.	.	.	.	.	.	.	.	.	.	.	.	.	.	.	.
PQ827532/HBYS21/Human/China	-1	0	0	0	.	.	.	.	.	.	.	.	.	.	.	.	.	.	.	.	.	.	.	.	.	.	.	.	.	.	.	.	.	.	.	.	.	.	.	.	.	.	.	.	.	.	.	.	.
PQ827531/HBMC19/Human/China	-1	0	0	0	.	.	.	.	.	.	.	.	.	.	.	.	.	.	.	.	.	.	.	.	.	.	.	.	.	.	.	.	.	.	.	.	.	.	.	.	.	.	.	.	.	.	.	.	.
OP313000.1 /SZW1604/Inner Mongolia/2016	-1	0	0	0	.	.	.	.	.	.	.	.	.	.	.	.	.	.	.	.	.	.	.	.	.	.	.	.	.	.	.	.	.	.	.	.	.	.	.	.	.	.	.	.	.	.	.	.	.
OR115140.1 MAG: Bandavirus dabieense isolate CLCM-084 segment M complete sequence	-1	0	0	0	.	.	.	.	.	.	.	.	.	.	.	.	.	.	.	.	.	.	.	.	.	.	.	.	.	.	.	.	.	.	.	.	.	.	.	.	.	.	.	.	.	.	.	.	.
PQ827530/HBYS18/Human/China	-1	0	0	0	.	.	.	.	.	.	.	.	.	.	.	.	.	.	.	.	.	.	.	.	.	.	.	.	.	.	.	.	.	.	.	.	.	.	.	.	.	.	.	.	.	.	.	.	.
PQ827528/HBYS16/Human/China	-1	0	0	0	.	.	.	.	.	.	.	.	.	.	.	.	.	.	.	.	.	.	.	.	.	.	.	.	.	.	.	.	.	.	.	.	.	.	.	.	.	.	.	.	.	.	.	.	.
PQ827527/HBHX15/Human/China	-1	0	0	0	.	.	.	.	.	.	.	.	.	.	.	.	.	.	.	.	.	.	.	.	.	.	.	.	.	.	.	.	.	.	.	.	.	.	.	.	.	.	.	.	.	.	.	.	.
PQ808902/HBHX2022/Human/China	-1	0	0	0	.	.	.	.	.	.	.	.	.	.	.	.	.	.	.	.	.	.	.	.	.	.	.	.	.	.	.	.	.	.	.	.	.	.	.	.	.	.	.	.	.	.	.	.	.
PQ808901/HBSN2015/Human/China	-1	0	0	0	.	.	.	.	.	.	.	.	.	.	.	.	.	.	.	.	.	.	.	.	.	.	.	.	.	.	.	.	.	.	.	.	.	.	.	.	.	.	.	.	.	.	.	.	.
PQ331238/HBPC2/Dermacentor nuttalli/China	-1	0	0	0	.	.	.	.	.	.	.	.	.	.	.	.	.	.	.	.	.	.	.	.	.	.	.	.	.	.	.	.	.	.	.	.	.	.	.	.	.	.	.	.	.	.	.	.	.
PQ331237/HBPC1/Haemaphysalis longicornis/China	-1	0	0	0	.	.	.	.	.	.	.	.	.	.	.	.	.	.	.	.	.	.	.	.	.	.	.	.	.	.	.	.	.	.	.	.	.	.	.	.	.	.	.	.	.	.	.	.	.
PQ331236/HBYS6/Human/China	-1	0	0	0	.	.	.	.	.	.	.	.	.	.	.	.	.	.	.	.	.	.	.	.	.	.	.	.	.	.	.	.	.	.	.	.	.	.	.	.	.	.	.	.	.	.	.	.	.
PP761122/HBYS3/Human/China	-1	0	0	0	.	.	.	.	.	.	.	.	.	.	.	.	.	.	.	.	.	.	.	.	.	.	.	.	.	.	.	.	.	.	.	.	.	.	.	.	.	.	.	.	.	.	.	.	.
PP761121/HBYS2/Human/China	-1	0	0	0	.	.	.	.	.	.	.	.	.	.	.	.	.	.	.	.	.	.	.	.	.	.	.	.	.	.	.	.	.	.	.	.	.	.	.	.	.	.	.	.	.	.	.	.	.
OR679089.1/BJ2023-PG-Camel/Beijing/2023	-1	0	0	0	.	.	.	.	.	.	.	.	.	.	.	.	.	.	.	.	.	.	.	.	.	.	.	.	.	.	.	.	.	.	.	.	.	.	.	.	.	.	.	.	.	.	.	.	.
OR679088.1/BJ2023-PG-004/Beijing/2023	-1	0	0	0	.	.	.	.	.	.	.	.	.	.	.	.	.	.	.	.	.	.	.	.	.	.	.	.	.	.	.	.	.	.	.	.	.	.	.	.	.	.	.	.	.	.	.	.	.
OR416678.1/JN25/Human/Shandong/2024	-1	0	0	0	.	.	.	.	.	.	.	.	.	.	.	.	.	.	.	.	.	.	.	.	.	.	.	.	.	.	.	.	.	.	.	.	.	.	.	.	.	.	.	.	.	.	.	.	.
OR416665.1/JN17/Human/Shandong/2024	-1	0	0	0	.	.	.	.	.	.	.	.	.	.	.	.	.	.	.	.	.	.	.	.	.	.	.	.	.	.	.	.	.	.	.	.	.	.	.	.	.	.	.	.	.	.	.	.	.
OP379671.1/P11 plasma/China/Shandong/2021	-1	0	0	0	.	.	.	.	.	.	.	.	.	.	.	.	.	.	.	.	.	.	.	.	.	.	.	.	.	.	.	.	.	.	.	.	.	.	.	.	.	.	.	.	.	.	.	.	.
OP379670.1/P6vero/China/Shandong/2021	-1	0	0	0	.	.	.	.	.	.	.	.	.	.	.	.	.	.	.	.	.	.	.	.	.	.	.	.	.	.	.	.	.	.	.	.	.	.	.	.	.	.	.	.	.	.	.	.	.
OP379669.1/P24vero/China/Shandong/2021	-1	0	0	0	.	.	.	.	.	.	.	.	.	.	.	.	.	.	.	.	.	.	.	.	.	.	.	.	.	.	.	.	.	.	.	.	.	.	.	.	.	.	.	.	.	.	.	.	.
OM452873.1/Hubei-166/Hubei/2019	-1	0	0	0	.	.	.	.	.	.	.	.	.	.	.	.	.	.	.	.	.	.	.	.	.	.	.	.	.	.	.	.	.	.	.	.	.	.	.	.	.	.	.	.	.	.	.	.	.
MW721876.1/LTSL1/Hubei/2021	-1	0	0	0	.	.	.	.	.	.	.	.	.	.	.	.	.	.	.	.	.	.	.	.	.	.	.	.	.	.	.	.	.	.	.	.	.	.	.	.	.	.	.	.	.	.	.	.	.
MT413433.1/SDtickSFTS2018-01/China/Shandong/2018	-1	0	0	0	.	.	.	.	.	.	.	.	.	.	.	.	.	.	.	.	.	.	.	.	.	.	.	.	.	.	.	.	.	.	.	.	.	.	.	.	.	.	.	.	.	.	.	.	.
MT309103.1/LN2014-50/Liaoning/2014	-1	0	0	0	.	.	.	.	.	.	.	.	.	.	.	.	.	.	.	.	.	.	.	.	.	.	.	.	.	.	.	.	.	.	.	.	.	.	.	.	.	.	.	.	.	.	.	.	.
MT114222.1/LN2012-030/Liaoning/2012	-1	0	0	0	.	.	.	.	.	.	.	.	.	.	.	.	.	.	.	.	.	.	.	.	.	.	.	.	.	.	.	.	.	.	.	.	.	.	.	.	.	.	.	.	.	.	.	.	.
MT005283.1/SD2015-101/Shandong/2015	-1	0	0	0	.	.	.	.	.	.	.	.	.	.	.	.	.	.	.	.	.	.	.	.	.	.	.	.	.	.	.	.	.	.	.	.	.	.	.	.	.	.	.	.	.	.	.	.	.
MT005276.1/SD2014-163/Shandong/2014	-1	0	0	0	.	.	.	.	.	.	.	.	.	.	.	.	.	.	.	.	.	.	.	.	.	.	.	.	.	.	.	.	.	.	.	.	.	.	.	.	.	.	.	.	.	.	.	.	.
MN510025.1/12-China/Anhui-154/2012	-1	0	0	0	.	.	.	.	.	.	.	.	.	.	.	.	.	.	.	.	.	.	.	.	.	.	.	.	.	.	.	.	.	.	.	.	.	.	.	.	.	.	.	.	.	.	.	.	.
MH790413.1/TICK/Hubei/2018	-1	0	0	0	.	.	.	.	.	.	.	.	.	.	.	.	.	.	.	.	.	.	.	.	.	.	.	.	.	.	.	.	.	.	.	.	.	.	.	.	.	.	.	.	.	.	.	.	.
MF094774.1/16KS45/Japan/2021	-1	0	0	0	.	.	.	.	.	.	.	.	.	.	.	.	.	.	.	.	.	.	.	.	.	.	R	.	.	.	.	.	.	.	.	.	.	.	.	.	.	.	.	.	.	.	.	.	.
LC663821.1/cat/1/Japan/2021	-1	0	0	0	.	.	.	.	.	.	.	.	.	.	.	.	.	.	.	.	.	.	.	.	.	.	.	.	.	.	.	.	.	.	.	.	.	.	.	.	.	.	.	.	.	.	.	.	.
LC536550.1/N10/Japan/2022	-1	0	0	0	.	.	.	.	.	.	.	.	.	.	.	.	.	.	.	.	.	.	.	.	.	.	.	.	.	.	.	.	.	.	.	.	.	.	.	.	.	.	.	.	.	.	.	.	.
LC536549.1/N7/Japan/2022	-1	0	0	0	.	.	.	.	.	.	.	.	.	.	.	.	.	.	.	.	.	.	.	.	.	.	.	.	.	.	.	.	.	.	.	.	.	.	.	.	.	.	.	.	.	.	.	.	.
LC536547.1/N2/Japan/2022	-1	0	0	0	.	.	.	.	.	.	.	.	.	.	.	.	.	.	.	.	.	.	.	.	.	.	.	.	.	.	.	.	.	.	.	.	.	.	.	.	.	.	.	.	.	.	.	.	.
LC536546.1/H10/Miyazaki/Japan/2018	-1	0	0	0	.	.	.	.	.	.	.	.	.	.	.	.	.	.	.	.	.	.	.	.	.	.	.	.	.	.	.	.	.	.	.	.	.	.	.	.	.	.	.	.	.	.	.	.	.
LC462234.1/A17/Japan/2020	-1	0	0	0	.	.	.	.	.	.	.	.	.	.	.	.	.	.	.	.	.	.	.	.	.	.	.	.	.	.	.	.	.	.	.	.	.	.	.	.	.	.	.	.	.	.	.	.	.
LC462233.1/H9/Miyazaki/Japan/2018	-1	0	0	0	.	.	.	.	.	.	.	.	.	.	.	.	.	.	.	.	.	.	.	.	.	.	.	.	.	.	.	.	.	.	.	.	.	.	.	.	.	.	.	.	.	.	.	.	.
LC462232.1/CAT/Miyazaki/Japan/2018	-1	0	0	0	.	.	.	.	.	.	.	.	.	.	.	.	.	.	.	.	.	.	.	.	.	.	.	.	.	.	.	.	.	.	.	.	.	.	.	.	.	.	.	.	.	.	.	.	.
KY965106.1/H10/Miyazaki/Japan/2018	-1	0	0	0	.	.	.	.	.	.	.	.	.	.	.	.	.	.	.	.	.	.	.	.	.	.	.	.	.	.	.	.	.	.	.	.	.	.	.	.	.	.	.	.	.	.	.	.	.
KY965102.1/HB2016-055/Hubei/2016	-1	0	0	0	.	.	.	.	.	T	.	.	.	.	.	.	.	.	.	.	.	.	.	.	.	.	.	.	.	.	.	.	.	.	.	.	.	.	.	.	.	.	.	.	.	.	.	.	.
KY789436/CB1/Human/Korea/2017	-1	0	0	0	.	.	.	.	.	.	.	.	.	.	.	.	.	.	.	.	A	.	.	.	.	.	.	.	.	.	.	.	.	.	.	.	.	.	.	.	.	.	.	.	.	.	.	.	.
KY273137/KAGWT/Haemaphysalis longicornis/Korea	-1	0	0	0	.	.	.	.	.	.	.	.	.	.	.	.	.	.	.	.	.	.	.	.	.	.	.	.	.	.	.	.	.	.	.	.	.	.	.	.	.	.	.	.	.	.	.	.	.
KR017849/AHYTY/Human/China/2012	-1	0	0	0	.	.	.	.	.	.	.	.	.	.	.	.	.	.	.	.	.	.	.	.	.	.	.	.	.	.	.	.	.	.	.	.	.	.	.	.	.	.	.	.	.	.	.	.	.
KP663738.1/KAGBH5/Korea/2015	-1	0	0	0	.	.	.	.	.	.	.	.	.	.	.	.	.	.	.	.	.	.	.	.	.	.	.	.	.	.	.	.	.	.	.	.	.	.	.	.	.	.	.	.	.	.	.	.	.
KP663735/KAGWH3/Human/Korea	-1	0	0	0	.	.	.	.	.	.	.	.	.	.	.	.	.	.	.	.	.	.	.	.	.	.	.	.	.	.	.	.	.	.	.	.	.	.	.	.	.	.	.	.	.	.	.	.	.
KF791955/HL/Larvae/G2/Haemaphysalis longicornis/China	-1	0	0	0	.	.	.	.	.	.	.	.	.	.	.	.	.	.	.	.	.	.	.	.	.	.	.	.	.	.	.	.	.	.	.	.	.	.	.	.	.	.	.	.	.	.	.	.	.
KF791953/HL/Injected/Human/China	-1	0	0	0	.	.	.	.	.	.	.	.	.	.	.	.	.	.	.	.	.	.	.	.	.	.	.	.	.	.	.	.	.	.	.	.	.	.	.	.	.	.	.	.	.	.	.	.	.
KF356540.1/YSHX002/henan	-1	0	0	0	.	.	.	.	.	.	.	.	.	.	.	.	.	.	.	.	.	.	.	.	.	.	.	.	.	.	.	.	.	.	.	.	.	.	.	.	.	.	.	.	.	.	.	.	.
KF356537.1/YGS1/henan	-1	0	0	0	.	.	.	.	.	.	.	.	.	.	.	.	.	.	.	.	.	.	.	.	.	.	.	.	.	.	.	.	.	.	.	.	.	.	.	.	.	.	.	.	.	.	.	.	.
KF356536.1/YSC19/henan	-1	0	0	0	.	.	.	.	.	.	.	.	.	.	.	.	.	.	.	.	.	.	.	.	.	.	.	.	.	.	.	.	.	.	.	.	.	.	.	.	.	.	.	.	.	.	.	.	.
KC473541/JS2012tick01/Haemaphysalis longicornis/China	-1	0	0	0	.	.	.	.	.	.	.	.	.	.	.	.	.	.	.	.	.	.	.	.	.	.	.	.	.	.	.	.	.	.	.	.	.	.	.	.	.	.	.	.	.	.	.	.	.
KC292323.1/HNXY 191/henan	-1	0	0	0	.	.	.	.	.	.	.	.	.	.	.	.	.	.	.	.	.	.	.	.	.	.	.	.	.	.	.	.	.	.	.	.	.	.	.	.	.	.	.	.	.	.	.	.	.
JQ684872/SDLZtick12//Haemaphysalis longicornis/China	-1	0	0	0	.	.	.	.	.	.	.	.	.	.	.	.	.	.	.	.	.	.	.	.	.	.	.	.	.	.	.	.	.	.	.	.	.	.	.	.	.	.	.	.	.	.	.	.	.
JQ670930/AHL//Human/China	-1	0	0	0	.	.	.	.	.	.	.	.	.	.	.	.	.	.	.	.	.	.	.	.	.	.	.	.	.	.	.	.	.	.	.	.	.	.	.	.	.	.	.	.	.	.	.	.	.
JF837594.1/JS2007-01/Jiangsu/2007	-1	0	0	0	.	.	.	.	.	.	.	.	.	.	.	.	.	.	.	.	.	.	.	.	.	.	.	.	.	.	.	.	.	.	.	.	.	.	.	.	.	.	.	.	.	.	.	.	.
HQ141605/JS4//Human/China	-1	0	0	0	.	.	.	.	.	.	.	.	.	.	.	.	.	.	.	.	.	.	.	.	.	.	.	.	.	.	.	.	.	.	.	.	.	.	.	.	.	.	.	.	.	.	.	.	.
HQ141599.1/HN13/China/2010	-1	0	0	0	.	.	.	.	.	.	.	.	.	.	.	.	.	.	.	.	.	.	.	.	.	.	.	.	.	.	.	.	.	.	.	.	.	.	.	.	.	.	.	.	.	.	.	.	.
HQ141590/AH12//Human/China	-1	0	0	0	.	.	.	.	.	.	.	.	.	.	.	.	.	.	.	.	.	.	.	.	.	.	.	.	.	.	.	.	.	.	.	.	.	.	.	.	.	.	.	.	.	.	.	.	.
HM802203/SD4/China/2010/	-1	0	0	0	.	.	.	.	.	.	T	.	.	.	.	.	.	.	.	.	.	.	.	.	.	.	.	.	.	.	.	.	.	.	.	.	.	.	.	.	.	.	.	.	.	.	.	.	.
HM802201/SD24/China/2010	-1	0	0	0	.	.	.	.	.	.	.	.	.	.	.	.	.	.	.	.	.	.	.	.	.	.	.	.	.	.	.	.	.	.	.	.	.	.	.	.	.	.	.	.	.	.	.	.	.
AB817987/YG1/Japan/2014	-1	0	0	0	.	.	.	.	.	.	.	.	.	.	.	.	.	.	.	.	.	.	.	.	.	.	.	.	.	.	.	.	.	.	.	.	.	.	.	.	.	.	.	.	.	.	.	.	.
SFTSZJK2/Hebei/2024	-1	0	0	0	V	G	K	V	G	E	I	Q	C	S	S	E	E	S	A	R	T	I	K	K	D	G	C	I	W	N	A	D	L	V	G	I	E	L	R	V	D	D	A	V	C	Y	S	K	I
SFTSZJK1/Hebei/2024	-1	0	0	0	.	.	.	.	.	.	.	.	.	.	.	.	.	.	.	.	.	.	.	.	.	.	.	.	.	.	.	.	.	.	.	.	.	.	.	.	.	.	.	.	.	.	.	.	.
PQ827544/HBYS2022/Human/China	-1	0	0	0	.	.	.	.	.	.	.	.	.	.	.	.	.	.	.	.	.	.	.	.	.	.	.	.	.	.	.	.	.	.	.	.	.	.	.	.	.	.	.	.	.	.	.	.	.
PQ827532/HBYS21/Human/China	-1	0	0	0	.	.	.	.	.	.	.	.	.	.	.	.	.	.	.	.	.	.	.	.	.	.	.	.	.	.	.	.	.	.	.	.	.	.	.	.	.	.	.	.	.	.	.	.	.
PQ827531/HBMC19/Human/China	-1	0	0	0	.	.	.	.	.	.	.	.	.	.	.	.	.	.	.	.	.	.	.	.	.	.	.	.	.	.	.	.	.	.	.	.	.	.	.	.	.	.	.	.	.	.	.	.	.
OP313000.1 /SZW1604/Inner Mongolia/2016	-1	0	0	0	.	.	.	.	.	.	.	.	.	.	.	.	.	.	.	.	.	.	.	.	.	.	.	.	.	.	.	.	.	.	.	.	.	.	.	.	.	.	.	.	.	.	.	.	.
OR115140.1 MAG: Bandavirus dabieense isolate CLCM-084 segment M complete sequence	-1	0	0	0	.	.	.	.	.	.	.	.	.	.	.	.	.	.	.	.	.	.	.	.	.	.	.	.	.	.	.	.	.	.	.	.	.	.	.	.	.	.	.	.	.	.	.	.	.
PQ827530/HBYS18/Human/China	-1	0	0	0	.	.	.	.	.	.	.	.	.	.	.	.	.	.	.	.	.	.	.	.	.	.	.	.	.	.	.	.	.	.	.	.	.	.	.	.	.	.	.	.	.	.	.	.	.
PQ827528/HBYS16/Human/China	-1	0	0	0	.	.	.	.	.	.	.	.	.	.	.	.	.	.	.	.	.	.	.	.	.	.	.	.	.	.	.	.	.	.	.	.	.	.	.	.	.	.	.	.	.	.	.	.	.
PQ827527/HBHX15/Human/China	-1	0	0	0	.	.	.	.	.	.	.	.	.	.	.	.	.	.	.	.	.	.	.	.	.	.	.	.	.	.	.	.	.	.	.	.	.	.	.	.	.	.	.	.	.	.	.	.	.
PQ808902/HBHX2022/Human/China	-1	0	0	0	.	.	.	.	.	.	.	.	.	.	.	.	.	.	.	.	.	.	.	.	.	.	.	.	.	.	.	.	.	.	.	.	.	.	.	.	.	.	.	.	.	.	.	.	.
PQ808901/HBSN2015/Human/China	-1	0	0	0	.	.	.	.	.	.	.	.	.	.	.	.	.	.	.	.	.	.	.	.	.	.	.	.	.	.	.	.	.	.	.	.	.	.	.	.	.	.	.	.	.	.	.	.	.
PQ331238/HBPC2/Dermacentor nuttalli/China	-1	0	0	0	.	.	.	.	.	.	.	.	.	.	.	.	.	.	.	.	.	.	.	.	.	.	.	.	.	.	.	.	.	.	.	.	.	.	.	.	.	.	.	.	.	.	.	.	.
PQ331237/HBPC1/Haemaphysalis longicornis/China	-1	0	0	0	.	.	.	.	.	.	.	.	.	.	.	.	.	.	.	.	.	.	.	.	.	.	.	.	.	.	.	.	.	.	.	.	.	.	.	.	.	.	.	.	.	.	.	.	.
PQ331236/HBYS6/Human/China	-1	0	0	0	.	.	.	.	.	.	.	.	.	.	.	.	.	.	.	.	.	.	.	.	.	.	.	.	.	.	.	.	.	.	.	.	.	.	.	.	.	.	.	.	.	.	.	.	.
PP761122/HBYS3/Human/China	-1	0	0	0	.	.	.	.	.	.	.	.	.	.	.	.	.	.	.	.	.	.	.	.	.	.	.	.	.	.	.	.	.	.	.	.	.	.	.	.	.	.	.	.	.	.	.	.	.
PP761121/HBYS2/Human/China	-1	0	0	0	.	.	.	.	.	.	.	.	.	.	.	.	.	.	.	.	.	.	.	.	.	.	.	.	.	.	.	.	.	.	.	.	.	.	.	.	.	.	.	.	.	.	.	.	.
OR679089.1/BJ2023-PG-Camel/Beijing/2023	-1	0	0	0	.	.	.	.	.	.	.	.	.	.	.	.	.	.	.	.	.	.	.	.	.	.	.	.	.	.	.	.	.	.	.	.	.	.	.	.	.	.	.	.	.	.	.	.	.
OR679088.1/BJ2023-PG-004/Beijing/2023	-1	0	0	0	.	.	.	.	.	.	.	.	.	.	.	.	.	.	.	.	.	.	.	.	.	.	.	.	.	.	.	.	.	.	.	.	.	.	.	.	.	.	.	.	.	.	.	.	.
OR416678.1/JN25/Human/Shandong/2024	-1	0	0	0	.	.	.	.	.	.	.	.	.	.	.	.	.	.	.	.	.	.	.	.	.	.	.	.	.	.	.	.	.	.	.	.	.	.	.	.	.	.	.	.	.	.	.	.	.
OR416665.1/JN17/Human/Shandong/2024	-1	0	0	0	.	.	.	.	.	.	.	.	.	.	.	.	.	.	.	.	.	.	.	.	.	.	.	.	.	.	.	.	.	.	.	.	.	.	.	.	.	.	.	.	.	.	.	.	.
OP379671.1/P11 plasma/China/Shandong/2021	-1	0	0	0	.	.	.	.	.	.	.	.	.	.	.	.	.	.	.	.	.	.	.	.	.	.	.	.	.	.	.	.	.	.	.	.	.	.	.	.	.	.	.	.	.	.	.	.	.
OP379670.1/P6vero/China/Shandong/2021	-1	0	0	0	.	.	.	.	.	.	.	.	.	.	.	.	.	.	.	.	.	.	.	.	.	.	.	.	.	.	.	.	.	.	.	.	.	.	.	.	.	.	.	.	.	.	.	.	.
OP379669.1/P24vero/China/Shandong/2021	-1	0	0	0	.	.	.	.	.	.	.	.	.	.	.	.	.	.	.	.	.	.	.	.	.	.	.	.	.	.	.	.	.	.	.	.	.	.	.	.	.	.	.	.	.	.	.	.	.
OM452873.1/Hubei-166/Hubei/2019	-1	0	0	0	.	.	.	.	.	.	.	.	.	.	.	.	.	.	.	.	.	.	.	.	.	.	.	.	.	.	.	.	.	.	.	.	.	.	.	.	.	.	.	.	.	.	.	.	.
MW721876.1/LTSL1/Hubei/2021	-1	0	0	0	.	.	.	.	.	.	.	.	.	.	.	.	.	.	.	.	.	.	.	.	.	.	.	.	.	.	.	.	.	.	.	.	.	.	.	.	.	.	.	.	.	.	.	.	.
MT413433.1/SDtickSFTS2018-01/China/Shandong/2018	-1	0	0	0	.	.	.	.	.	.	.	.	.	.	.	.	.	.	.	.	.	.	.	.	.	.	.	.	.	.	.	.	.	.	.	.	.	.	.	.	.	.	.	.	.	.	.	.	.
MT309103.1/LN2014-50/Liaoning/2014	-1	0	0	0	.	.	.	.	.	.	.	.	.	.	.	.	.	.	.	.	.	.	.	.	.	.	.	.	.	.	.	.	.	.	.	.	.	.	.	.	.	.	.	.	.	.	.	.	.
MT114222.1/LN2012-030/Liaoning/2012	-1	0	0	0	.	.	.	.	.	.	.	.	.	.	.	.	.	.	.	.	.	.	.	.	.	.	.	.	.	.	.	.	.	.	.	.	.	.	.	.	.	.	.	.	.	.	.	.	.
MT005283.1/SD2015-101/Shandong/2015	-1	0	0	0	.	.	.	.	.	.	.	.	.	.	.	.	.	.	.	.	.	.	.	.	.	.	.	.	.	.	.	.	.	.	.	.	.	.	.	.	.	.	.	.	.	.	.	.	.
MT005276.1/SD2014-163/Shandong/2014	-1	0	0	0	.	.	.	.	.	.	.	.	.	.	.	.	.	.	.	.	.	.	.	.	.	.	.	.	.	.	.	.	.	.	.	.	.	.	.	.	.	.	.	.	.	.	.	.	.
MN510025.1/12-China/Anhui-154/2012	-1	0	0	0	.	.	.	.	.	.	.	.	.	.	.	.	.	.	.	.	.	.	.	.	.	.	.	.	.	.	.	.	.	.	.	.	.	.	.	.	.	.	.	.	.	.	.	.	.
MH790413.1/TICK/Hubei/2018	-1	0	0	0	.	.	.	.	.	.	.	.	.	.	.	.	.	.	.	.	.	.	.	.	.	.	.	.	.	.	.	.	.	.	.	.	.	.	.	.	.	.	.	.	.	.	.	.	.
MF094774.1/16KS45/Japan/2021	-1	0	0	0	.	.	.	.	.	.	.	.	.	.	.	.	.	.	.	.	.	.	.	.	.	.	.	.	.	.	.	.	.	.	.	.	.	.	.	.	.	.	.	.	.	.	.	.	.
LC663821.1/cat/1/Japan/2021	-1	0	0	0	.	.	.	.	.	.	.	.	.	.	.	.	.	.	.	.	.	.	.	.	.	.	.	.	.	.	.	.	.	.	.	.	.	.	.	.	.	.	.	.	.	.	.	.	.
LC536550.1/N10/Japan/2022	-1	0	0	0	.	.	.	.	.	.	.	.	.	.	.	.	.	.	.	.	.	.	.	.	.	.	.	.	.	.	.	.	.	.	.	.	.	.	.	.	.	.	.	.	.	.	.	.	.
LC536549.1/N7/Japan/2022	-1	0	0	0	.	.	.	.	.	.	.	.	.	.	.	.	.	.	.	.	.	.	.	.	.	.	.	.	.	.	.	.	.	.	.	.	.	.	.	.	.	.	.	.	.	.	.	.	.
LC536547.1/N2/Japan/2022	-1	0	0	0	.	.	.	.	.	.	.	.	.	.	.	.	.	.	.	.	.	.	.	.	.	.	.	.	.	.	.	.	.	.	.	.	.	.	.	.	.	.	.	.	.	.	.	.	.
LC536546.1/H10/Miyazaki/Japan/2018	-1	0	0	0	.	.	.	.	.	.	.	.	.	.	.	.	.	.	.	.	.	.	.	.	.	.	.	.	.	.	.	.	.	.	.	.	.	.	.	.	.	.	.	.	.	.	.	.	.
LC462234.1/A17/Japan/2020	-1	0	0	0	.	.	.	.	.	.	.	.	.	.	.	.	.	.	.	.	.	.	.	.	.	.	.	.	.	.	.	.	.	.	.	.	.	.	.	.	.	.	.	.	.	.	.	.	.
LC462233.1/H9/Miyazaki/Japan/2018	-1	0	0	0	.	.	.	.	.	.	.	.	.	.	.	.	.	.	.	.	.	.	.	.	.	.	.	.	.	.	.	.	.	.	.	.	.	.	.	.	.	.	.	.	.	.	.	.	.
LC462232.1/CAT/Miyazaki/Japan/2018	-1	0	0	0	.	.	.	.	.	.	.	.	.	.	.	.	.	.	.	.	.	.	.	.	.	.	.	.	.	.	.	.	.	.	.	.	.	.	.	.	.	.	.	.	.	.	.	.	.
KY965106.1/H10/Miyazaki/Japan/2018	-1	0	0	0	.	.	.	.	.	.	.	.	.	.	.	.	.	.	.	.	.	.	.	.	.	.	.	.	.	.	.	.	.	.	.	.	.	.	.	.	.	.	.	.	.	.	.	.	.
KY965102.1/HB2016-055/Hubei/2016	-1	0	0	0	.	.	.	.	.	.	.	.	.	.	.	.	.	.	.	.	.	.	.	.	.	.	.	.	.	.	.	.	.	.	.	.	.	.	.	.	.	.	.	.	.	.	.	.	.
KY789436/CB1/Human/Korea/2017	-1	0	0	0	.	.	.	.	.	.	.	.	.	.	.	.	.	.	.	.	.	.	.	.	.	.	.	.	.	.	.	.	.	.	.	.	.	.	.	.	.	.	.	.	.	.	.	.	.
KY273137/KAGWT/Haemaphysalis longicornis/Korea	-1	0	0	0	.	.	.	.	.	.	.	.	.	.	.	.	.	.	.	.	.	.	.	.	.	.	.	.	.	.	.	.	.	.	.	.	.	.	.	.	.	.	.	.	.	.	.	.	.
KR017849/AHYTY/Human/China/2012	-1	0	0	0	.	.	.	.	.	.	.	.	.	.	.	.	.	.	.	.	.	.	.	.	.	.	.	.	.	.	.	.	.	.	.	.	.	.	.	.	.	.	.	.	.	.	.	.	.
KP663738.1/KAGBH5/Korea/2015	-1	0	0	0	.	.	.	.	.	.	.	.	.	.	.	.	.	.	.	.	.	.	.	.	.	.	.	.	.	.	.	.	.	.	.	.	.	.	.	.	.	.	.	.	.	.	.	.	.
KP663735/KAGWH3/Human/Korea	-1	0	0	0	.	.	.	.	.	.	.	.	.	.	.	.	.	.	.	.	.	.	.	.	.	.	.	.	.	.	.	.	.	.	.	.	.	.	.	.	.	.	.	.	.	.	.	.	.
KF791955/HL/Larvae/G2/Haemaphysalis longicornis/China	-1	0	0	0	.	.	.	.	.	.	.	.	.	.	.	.	.	.	.	.	.	.	.	.	.	.	.	.	.	.	.	.	.	.	.	.	.	.	.	.	.	.	.	.	.	.	.	.	.
KF791953/HL/Injected/Human/China	-1	0	0	0	.	.	.	.	.	.	.	.	.	.	.	.	.	.	.	.	.	.	.	.	.	.	.	.	.	.	.	.	.	.	.	.	.	.	.	.	.	.	.	.	.	.	.	.	.
KF356540.1/YSHX002/henan	-1	0	0	0	.	.	.	.	.	.	K	.	.	.	.	.	.	.	.	.	.	.	.	.	.	.	.	.	.	.	.	.	.	.	.	.	.	.	.	.	.	.	.	.	.	.	.	.	.
KF356537.1/YGS1/henan	-1	0	0	0	.	.	.	.	.	.	.	.	.	.	.	.	.	.	.	.	.	.	.	.	.	.	.	.	.	.	.	.	.	.	.	.	.	.	.	.	.	.	.	.	.	.	.	.	.
KF356536.1/YSC19/henan	-1	0	0	0	.	.	.	.	.	.	.	.	.	.	.	.	.	.	.	.	.	.	.	.	.	.	.	.	.	.	.	.	.	.	.	.	.	.	.	.	.	.	.	.	.	.	.	.	.
KC473541/JS2012tick01/Haemaphysalis longicornis/China	-1	0	0	0	.	.	.	.	.	.	.	.	.	.	.	.	.	.	.	.	.	.	.	.	.	.	.	.	.	.	.	.	.	.	.	.	.	.	.	.	.	.	.	.	.	.	.	.	.
KC292323.1/HNXY 191/henan	-1	0	0	0	.	.	.	.	.	.	.	.	.	.	.	.	.	.	.	.	.	.	.	.	.	.	.	.	.	.	.	.	.	.	.	.	.	.	.	.	.	.	.	.	.	.	.	.	.
JQ684872/SDLZtick12//Haemaphysalis longicornis/China	-1	0	0	0	.	.	.	.	.	.	.	.	.	.	.	.	.	.	.	.	.	.	.	.	.	.	.	.	.	.	.	.	.	.	.	.	.	.	.	.	.	.	.	.	.	.	.	.	.
JQ670930/AHL//Human/China	-1	0	0	0	.	.	.	.	.	.	.	.	.	.	.	.	.	.	.	.	.	.	.	.	.	.	.	.	.	.	.	.	.	.	.	.	.	.	.	.	.	.	.	.	.	.	.	.	.
JF837594.1/JS2007-01/Jiangsu/2007	-1	0	0	0	.	.	.	.	.	.	.	.	.	.	.	.	.	.	.	.	.	.	.	.	.	.	.	.	.	.	.	.	.	.	.	.	.	.	.	.	.	.	.	.	.	.	.	.	.
HQ141605/JS4//Human/China	-1	0	0	0	.	.	.	.	.	.	.	.	.	.	.	.	.	.	.	.	.	.	.	.	.	.	.	.	.	.	.	.	.	.	.	.	.	.	.	.	.	.	.	.	.	.	.	.	.
HQ141599.1/HN13/China/2010	-1	0	0	0	.	.	.	.	.	.	.	.	.	.	.	.	.	.	.	.	.	.	.	.	.	.	.	.	.	.	.	.	.	.	.	.	.	.	.	.	.	.	.	.	.	.	.	.	.
HQ141590/AH12//Human/China	-1	0	0	0	.	.	.	.	.	.	.	.	.	.	.	.	.	.	.	.	.	.	.	.	.	.	.	.	.	.	.	.	.	.	.	.	.	.	.	.	.	.	.	.	.	.	.	.	.
HM802203/SD4/China/2010/	-1	0	0	0	I	.	.	.	.	.	.	.	.	.	.	.	.	.	.	.	.	.	.	.	.	.	.	.	.	.	.	.	.	.	.	.	.	.	.	.	.	.	.	.	.	.	.	.	.
HM802201/SD24/China/2010	-1	0	0	0	.	.	.	.	.	.	.	.	.	.	.	.	.	.	.	.	.	.	.	.	.	.	.	.	.	.	.	.	.	.	.	.	.	.	.	.	.	.	.	.	.	.	.	.	.
AB817987/YG1/Japan/2014	-1	0	0	0	.	.	.	.	.	.	.	.	.	.	.	.	.	.	.	.	.	.	.	.	.	.	.	.	.	.	.	.	.	.	.	.	.	.	.	.	.	.	.	.	.	.	.	.	.
SFTSZJK2/Hebei/2024	-1	0	0	0	L	D	I	T	A	I	R	G	S	F	S	V	S	Y	R	G	L	R	L	S	L	S	E	I	S	A	T	C	T	G	E	V	T	N	V	S	G	C	Y	S	C	M	T	G	A
SFTSZJK1/Hebei/2024	-1	0	0	0	.	.	.	.	.	.	.	.	.	.	.	.	.	.	.	.	.	.	.	.	.	.	.	.	.	.	.	.	.	.	.	.	.	.	.	.	.	.	.	.	.	.	.	.	.
PQ827544/HBYS2022/Human/China	-1	0	0	0	.	.	.	.	.	.	.	.	.	.	.	.	N	.	.	.	.	.	.	.	.	.	.	.	T	.	.	.	.	.	.	.	.	.	.	.	.	.	.	.	.	.	.	.	.
PQ827532/HBYS21/Human/China	-1	0	0	0	.	.	.	.	.	.	.	.	.	.	.	.	N	.	.	.	.	.	.	.	.	.	.	.	T	.	.	.	.	.	.	.	.	.	.	.	.	.	.	.	.	.	.	.	.
PQ827531/HBMC19/Human/China	-1	0	0	0	.	.	.	.	.	.	.	.	.	.	.	.	N	.	.	.	.	.	.	.	.	.	.	.	T	.	.	.	.	.	.	.	.	.	.	.	.	.	.	.	.	.	.	.	.
OP313000.1 /SZW1604/Inner Mongolia/2016	-1	0	0	0	.	.	.	.	.	.	.	.	.	.	.	.	.	.	.	.	.	.	.	.	.	.	.	.	.	.	.	.	.	.	.	.	.	.	.	.	.	.	.	.	.	.	.	.	.
OR115140.1 MAG: Bandavirus dabieense isolate CLCM-084 segment M complete sequence	-1	0	0	0	.	.	.	.	.	.	.	.	.	.	.	.	N	.	.	.	.	.	.	.	.	.	.	.	T	.	.	.	.	.	.	.	.	.	.	.	.	.	.	.	.	.	.	.	.
PQ827530/HBYS18/Human/China	-1	0	0	0	.	.	.	.	.	.	.	.	.	.	.	.	N	.	.	.	.	.	.	.	.	.	.	.	T	.	.	.	.	.	.	.	.	.	.	.	.	.	.	.	.	.	.	.	.
PQ827528/HBYS16/Human/China	-1	0	0	0	.	.	.	.	.	.	.	.	.	.	.	.	N	.	.	.	.	.	.	.	.	.	.	.	T	.	.	.	.	.	.	.	.	.	.	.	.	.	.	.	.	.	.	.	.
PQ827527/HBHX15/Human/China	-1	0	0	0	.	.	.	.	.	.	.	.	.	.	.	.	N	.	.	.	.	.	.	.	.	.	.	.	T	.	.	.	.	.	.	.	.	.	.	.	.	.	.	.	.	.	.	.	.
PQ808902/HBHX2022/Human/China	-1	0	0	0	.	.	.	.	.	.	.	.	.	.	.	.	N	.	.	.	.	.	.	.	.	.	.	.	T	.	.	.	.	.	.	.	.	.	.	.	.	.	.	.	.	.	.	.	.
PQ808901/HBSN2015/Human/China	-1	0	0	0	.	.	.	.	.	.	.	.	.	.	.	.	N	.	.	.	.	.	.	.	.	.	.	.	T	.	.	.	.	.	.	.	.	.	.	.	.	.	.	.	.	.	.	.	.
PQ331238/HBPC2/Dermacentor nuttalli/China	-1	0	0	0	.	.	.	.	.	.	.	.	.	.	.	.	N	.	.	.	.	.	.	.	.	.	.	.	T	.	.	.	.	.	.	.	.	.	.	.	.	.	.	.	.	.	.	.	.
PQ331237/HBPC1/Haemaphysalis longicornis/China	-1	0	0	0	.	.	.	.	.	.	.	.	.	.	.	.	N	.	.	.	.	.	.	.	.	.	.	.	T	.	.	.	.	.	.	.	.	.	.	.	.	.	.	.	.	.	.	.	.
PQ331236/HBYS6/Human/China	-1	0	0	0	.	.	.	.	.	.	.	.	.	.	.	.	N	.	.	.	.	.	.	.	.	.	.	.	T	.	.	.	.	.	.	.	.	.	.	.	.	.	.	.	.	.	.	.	.
PP761122/HBYS3/Human/China	-1	0	0	0	.	.	.	.	.	.	.	.	.	.	.	.	N	.	.	.	.	.	.	.	.	.	.	.	T	.	.	.	.	.	.	.	.	.	.	.	.	.	.	.	.	.	.	.	.
PP761121/HBYS2/Human/China	-1	0	0	0	.	.	.	.	.	.	.	.	.	.	.	.	N	.	.	.	.	.	.	.	.	.	.	.	T	.	.	.	.	.	.	.	.	.	.	.	.	.	.	.	.	.	.	.	.
OR679089.1/BJ2023-PG-Camel/Beijing/2023	-1	0	0	0	.	.	.	.	.	.	.	.	.	.	.	.	N	.	.	.	.	.	.	.	.	.	.	.	T	.	.	.	.	.	.	.	.	.	.	.	.	.	.	.	.	.	.	.	.
OR679088.1/BJ2023-PG-004/Beijing/2023	-1	0	0	0	.	.	.	.	.	.	.	.	.	.	.	.	N	.	.	.	.	.	.	.	.	.	.	.	T	.	.	.	.	.	.	.	.	.	.	.	.	.	.	.	.	.	.	.	.
OR416678.1/JN25/Human/Shandong/2024	-1	0	0	0	.	.	.	.	.	.	.	.	.	.	.	.	N	.	.	.	.	.	.	.	.	.	.	.	T	.	.	.	.	.	.	.	.	.	.	.	.	.	.	.	.	.	.	.	.
OR416665.1/JN17/Human/Shandong/2024	-1	0	0	0	.	.	.	.	.	.	.	.	.	.	.	.	N	.	.	.	.	.	.	.	.	.	.	.	T	.	.	.	.	.	.	.	.	.	.	.	.	.	.	.	.	.	.	.	.
OP379671.1/P11 plasma/China/Shandong/2021	-1	0	0	0	.	.	.	.	.	.	.	.	.	.	.	.	N	.	.	.	.	.	.	.	.	.	.	.	T	.	.	.	.	.	.	.	.	.	.	.	.	.	.	.	.	.	.	.	.
OP379670.1/P6vero/China/Shandong/2021	-1	0	0	0	.	.	.	.	.	.	.	.	.	.	.	.	N	.	.	.	.	.	.	.	.	.	.	.	T	.	.	.	.	.	.	.	.	.	.	.	.	.	.	.	.	.	.	.	.
OP379669.1/P24vero/China/Shandong/2021	-1	0	0	0	.	.	.	.	.	.	.	.	.	.	.	.	N	.	.	.	.	.	.	.	.	.	.	.	T	.	.	.	.	.	.	.	.	.	.	.	.	.	.	.	.	.	.	.	.
OM452873.1/Hubei-166/Hubei/2019	-1	0	0	0	.	.	.	.	.	.	.	.	.	.	.	.	N	.	.	.	.	.	.	.	.	.	.	.	T	.	.	.	.	.	.	.	.	.	.	.	.	.	.	.	.	.	.	.	.
MW721876.1/LTSL1/Hubei/2021	-1	0	0	0	.	.	.	.	.	.	.	.	.	.	.	.	N	.	.	.	.	.	.	.	.	.	.	.	T	.	.	.	.	.	.	.	.	.	.	.	.	.	.	.	.	.	.	.	.
MT413433.1/SDtickSFTS2018-01/China/Shandong/2018	-1	0	0	0	.	.	.	.	.	.	.	.	.	.	.	.	N	.	.	.	.	.	.	.	.	.	.	.	T	.	.	.	.	.	.	.	.	.	.	.	.	.	.	.	.	.	.	.	.
MT309103.1/LN2014-50/Liaoning/2014	-1	0	0	0	.	.	.	.	.	.	.	.	.	.	.	.	N	.	.	.	.	.	.	.	.	.	.	.	T	.	.	.	.	.	.	.	.	.	.	.	.	.	.	.	.	.	.	.	.
MT114222.1/LN2012-030/Liaoning/2012	-1	0	0	0	.	.	.	.	.	.	.	.	.	.	.	.	N	.	.	.	.	.	.	.	.	.	.	.	T	.	.	.	.	.	.	.	.	.	.	.	.	.	.	.	.	.	.	.	.
MT005283.1/SD2015-101/Shandong/2015	-1	0	0	0	.	.	.	.	.	.	.	.	.	.	.	.	N	.	.	.	.	.	.	.	.	.	.	.	T	.	.	.	.	.	.	.	.	.	.	.	.	.	.	.	.	.	.	.	.
MT005276.1/SD2014-163/Shandong/2014	-1	0	0	0	.	.	.	.	.	.	.	.	.	.	.	.	N	.	.	.	.	.	.	.	.	.	.	.	T	.	.	.	.	.	.	.	.	.	.	.	.	.	.	.	.	.	.	.	.
MN510025.1/12-China/Anhui-154/2012	-1	0	0	0	.	.	.	.	.	.	.	.	.	.	.	.	N	.	.	.	.	.	.	.	.	.	.	.	T	.	.	.	.	.	.	.	.	.	.	.	.	.	.	.	.	.	.	.	.
MH790413.1/TICK/Hubei/2018	-1	0	0	0	.	.	.	.	.	.	.	.	.	.	.	.	N	.	.	.	.	.	.	.	.	.	.	.	T	.	.	.	.	.	.	.	.	.	.	.	.	.	.	.	.	.	.	.	.
MF094774.1/16KS45/Japan/2021	-1	0	0	0	.	.	.	.	.	.	.	.	.	.	.	.	N	.	.	.	.	.	.	.	.	.	.	.	T	.	.	.	.	.	.	.	.	.	.	.	.	.	.	.	.	.	.	.	.
LC663821.1/cat/1/Japan/2021	-1	0	0	0	.	.	.	.	.	.	.	.	.	.	.	.	N	.	.	.	.	.	.	.	.	.	.	.	T	.	.	.	.	.	.	.	.	.	.	.	.	.	.	.	.	.	.	.	.
LC536550.1/N10/Japan/2022	-1	0	0	0	.	.	.	.	.	.	.	.	.	.	.	.	N	.	.	.	.	.	.	.	.	.	.	.	T	.	.	.	.	.	.	.	.	.	.	.	.	.	.	.	.	.	.	.	.
LC536549.1/N7/Japan/2022	-1	0	0	0	.	.	.	.	.	.	.	.	.	.	.	.	N	.	.	.	.	.	.	.	.	.	.	.	T	.	.	.	.	.	.	.	.	.	.	.	.	.	.	.	.	.	.	.	.
LC536547.1/N2/Japan/2022	-1	0	0	0	.	.	.	.	.	.	.	.	.	.	.	.	N	.	.	.	.	.	.	.	.	.	.	.	T	.	.	.	.	.	.	.	.	.	.	.	.	.	.	.	.	.	.	.	.
LC536546.1/H10/Miyazaki/Japan/2018	-1	0	0	0	.	.	.	.	.	.	.	.	.	.	.	.	N	.	.	.	.	.	.	.	.	.	.	.	T	.	.	.	.	.	.	.	.	.	.	.	.	.	.	.	.	.	.	.	.
LC462234.1/A17/Japan/2020	-1	0	0	0	.	.	.	.	.	.	.	.	.	.	.	.	N	.	.	.	.	.	.	.	.	.	.	.	T	.	.	.	.	.	.	.	.	.	.	.	.	.	.	.	.	.	.	.	.
LC462233.1/H9/Miyazaki/Japan/2018	-1	0	0	0	.	.	.	.	.	.	.	.	.	.	.	.	N	.	.	.	.	.	.	.	.	.	.	.	T	.	.	.	.	.	.	.	.	.	.	.	.	.	.	.	.	.	.	.	.
LC462232.1/CAT/Miyazaki/Japan/2018	-1	0	0	0	.	.	.	.	.	.	.	.	.	.	.	.	N	.	.	.	.	.	.	.	.	.	.	.	T	.	.	.	.	.	.	.	.	.	.	.	.	.	.	.	.	.	.	.	.
KY965106.1/H10/Miyazaki/Japan/2018	-1	0	0	0	.	.	.	.	.	.	.	.	.	.	.	.	N	.	.	.	.	.	.	.	.	.	.	.	T	.	.	.	.	.	.	.	.	.	.	.	.	.	.	.	.	.	.	.	.
KY965102.1/HB2016-055/Hubei/2016	-1	0	0	0	.	.	.	.	.	.	.	.	.	.	.	.	N	.	.	.	.	.	.	.	.	.	.	.	T	.	.	.	.	.	.	.	.	.	.	.	.	.	.	.	.	.	.	.	.
KY789436/CB1/Human/Korea/2017	-1	0	0	0	.	.	.	.	.	.	.	.	.	.	.	.	N	.	.	.	.	.	.	.	.	.	.	.	T	.	.	.	.	.	.	.	.	.	.	.	.	.	.	.	.	.	.	.	.
KY273137/KAGWT/Haemaphysalis longicornis/Korea	-1	0	0	0	.	.	.	.	.	.	.	.	.	.	.	.	N	.	.	.	.	.	.	.	.	.	.	.	T	.	.	.	.	.	.	.	.	.	.	.	.	.	.	.	.	.	.	.	.
KR017849/AHYTY/Human/China/2012	-1	0	0	0	.	.	.	.	.	.	.	.	.	.	.	.	N	.	.	.	.	.	.	.	.	.	.	.	T	.	.	.	.	.	.	.	.	.	.	.	.	.	.	.	.	.	.	.	.
KP663738.1/KAGBH5/Korea/2015	-1	0	0	0	.	.	.	.	.	.	.	.	.	.	.	.	N	.	.	.	.	.	.	.	.	.	.	.	T	.	.	.	.	.	.	.	.	.	.	.	.	.	.	.	.	.	.	.	.
KP663735/KAGWH3/Human/Korea	-1	0	0	0	.	.	.	.	.	.	.	.	.	.	.	.	N	.	.	.	.	.	.	.	.	.	.	.	T	.	.	.	.	.	.	.	.	.	.	.	.	.	.	.	.	.	.	.	.
KF791955/HL/Larvae/G2/Haemaphysalis longicornis/China	-1	0	0	0	.	.	.	.	.	.	.	.	.	.	.	.	N	.	.	.	.	.	.	.	.	.	.	.	T	.	.	.	.	.	.	.	.	.	.	.	.	.	.	.	.	.	.	.	.
KF791953/HL/Injected/Human/China	-1	0	0	0	.	.	.	.	.	.	.	.	.	.	.	.	N	.	.	.	.	.	.	.	.	.	.	.	T	.	.	.	.	.	.	.	.	.	.	.	.	.	.	.	.	.	.	.	.
KF356540.1/YSHX002/henan	-1	0	0	0	.	.	.	.	.	.	.	.	.	.	.	.	N	.	.	.	.	.	.	.	.	.	.	.	T	.	.	.	.	.	.	.	.	.	.	.	.	.	.	.	.	.	.	.	.
KF356537.1/YGS1/henan	-1	0	0	0	.	.	.	.	.	.	.	.	.	.	.	.	N	.	.	.	.	.	.	.	.	.	.	.	T	.	.	.	.	.	.	.	.	.	.	.	.	.	.	.	.	.	.	.	.
KF356536.1/YSC19/henan	-1	0	0	0	.	.	.	.	.	.	.	.	.	.	.	.	N	.	.	.	.	.	.	.	.	.	.	.	T	.	.	.	.	.	.	.	.	.	.	.	.	.	.	.	.	.	.	.	.
KC473541/JS2012tick01/Haemaphysalis longicornis/China	-1	0	0	0	.	.	.	.	.	.	.	.	.	.	.	.	N	.	.	.	.	.	.	.	.	.	.	.	T	.	.	.	.	.	.	.	.	.	.	.	.	.	.	.	.	.	.	.	.
KC292323.1/HNXY 191/henan	-1	0	0	0	.	.	.	.	.	.	.	.	.	.	.	.	N	.	.	.	.	.	.	.	.	.	.	.	T	.	.	.	.	.	.	.	.	.	.	.	.	.	.	.	.	.	.	.	.
JQ684872/SDLZtick12//Haemaphysalis longicornis/China	-1	0	0	0	.	.	.	.	.	.	.	.	.	.	.	.	N	.	.	.	.	.	.	.	.	.	.	.	T	.	.	.	.	.	.	.	.	.	.	.	.	.	.	.	.	.	.	.	.
JQ670930/AHL//Human/China	-1	0	0	0	.	.	.	.	.	.	.	.	.	.	.	.	N	.	.	.	.	.	.	.	.	.	.	.	T	.	.	.	.	.	.	.	.	.	.	.	.	.	.	.	.	.	.	.	.
JF837594.1/JS2007-01/Jiangsu/2007	-1	0	0	0	.	.	.	.	.	.	.	.	.	.	.	.	N	.	.	.	.	.	.	.	.	.	.	.	T	.	.	.	.	.	.	.	.	.	.	.	.	.	.	.	.	.	.	.	.
HQ141605/JS4//Human/China	-1	0	0	0	.	.	.	.	.	.	.	.	.	.	.	.	N	.	.	.	.	.	.	.	.	.	.	.	T	.	.	.	.	.	.	.	.	.	.	.	.	.	.	.	.	.	.	.	.
HQ141599.1/HN13/China/2010	-1	0	0	0	.	.	.	.	.	.	.	.	.	.	.	.	N	.	.	.	.	.	.	.	.	.	.	.	T	.	.	.	.	.	.	.	.	.	.	.	.	.	.	.	.	.	.	.	.
HQ141590/AH12//Human/China	-1	0	0	0	.	.	.	.	.	.	.	.	.	.	.	.	N	.	.	.	.	.	.	.	.	.	.	.	T	.	.	.	.	.	.	.	.	.	.	.	.	.	.	.	.	.	.	.	.
HM802203/SD4/China/2010/	-1	0	0	0	.	.	.	.	.	.	.	.	.	.	.	.	N	.	.	.	.	.	.	.	.	.	.	.	T	.	.	.	.	.	.	.	.	.	.	.	.	.	.	.	.	.	.	.	.
HM802201/SD24/China/2010	-1	0	0	0	.	.	.	.	.	.	.	.	.	.	.	.	N	.	.	.	.	.	.	.	.	.	.	.	T	.	.	.	.	.	.	.	.	.	.	.	.	.	.	.	.	.	.	.	.
AB817987/YG1/Japan/2014	-1	0	0	0	.	.	.	.	.	.	.	.	.	.	.	.	N	.	.	.	.	.	.	.	.	.	.	.	T	.	.	.	.	.	.	.	.	.	.	.	.	.	.	.	.	.	.	.	.
SFTSZJK2/Hebei/2024	-1	0	0	0	V	S	L	S	F	D	H	A	V	V	D	E	Q	C	Q	L	N	C	G	G	H	E	S	Q	V	T	L	K	G	N	L	I	F	L	D	I	P	R	F	V	D	G	S	Y	M
SFTSZJK1/Hebei/2024	-1	0	0	0	.	.	.	.	.	.	.	.	.	.	.	.	.	.	.	.	.	.	.	.	.	.	.	.	.	.	.	.	.	.	.	.	.	.	.	.	.	.	.	.	.	.	.	.	.
PQ827544/HBYS2022/Human/China	-1	0	0	0	.	.	.	.	.	.	.	.	.	.	.	.	.	.	.	.	.	.	.	.	.	.	.	.	.	.	.	.	.	.	.	.	.	.	.	V	.	K	.	.	.	.	.	.	.
PQ827532/HBYS21/Human/China	-1	0	0	0	.	.	.	.	.	.	.	.	.	.	.	.	.	.	.	.	.	.	.	.	.	.	.	.	.	.	.	.	.	.	.	.	.	.	.	V	.	K	.	.	.	.	.	.	.
PQ827531/HBMC19/Human/China	-1	0	0	0	.	.	.	.	.	.	.	.	.	.	.	.	.	.	.	.	.	.	.	.	.	.	.	.	.	.	.	.	.	.	.	.	.	.	.	V	.	K	.	.	.	.	.	.	.
OP313000.1 /SZW1604/Inner Mongolia/2016	-1	0	0	0	.	.	.	.	.	.	.	.	.	.	.	.	.	.	.	.	.	.	.	.	.	.	.	.	.	.	.	.	.	.	.	.	.	.	.	.	.	.	.	.	.	.	.	.	.
OR115140.1 MAG: Bandavirus dabieense isolate CLCM-084 segment M complete sequence	-1	0	0	0	.	.	.	.	.	.	.	.	.	.	.	.	.	.	.	.	.	.	.	.	.	.	.	.	.	.	.	.	.	.	.	.	.	.	.	V	.	K	.	.	.	.	.	.	.
PQ827530/HBYS18/Human/China	-1	0	0	0	.	.	.	.	.	.	.	.	.	.	.	.	.	.	.	.	.	.	.	.	.	.	.	.	.	.	.	.	.	.	.	.	.	.	.	V	.	K	.	.	.	.	.	.	.
PQ827528/HBYS16/Human/China	-1	0	0	0	.	.	.	.	.	.	.	.	.	.	.	.	.	.	.	.	.	.	.	.	.	.	.	.	.	.	.	.	.	.	.	.	.	.	.	V	.	K	.	.	.	.	.	.	.
PQ827527/HBHX15/Human/China	-1	0	0	0	.	.	.	.	.	.	.	.	.	.	.	.	.	.	.	.	.	.	.	.	.	.	.	.	.	.	.	.	.	.	.	.	.	.	.	V	.	K	.	.	.	.	.	.	.
PQ808902/HBHX2022/Human/China	-1	0	0	0	.	.	.	.	.	.	.	.	.	.	.	.	.	.	.	.	.	.	.	.	.	.	.	.	.	.	.	.	.	.	.	.	.	.	.	V	.	K	.	.	.	.	.	.	.
PQ808901/HBSN2015/Human/China	-1	0	0	0	.	.	.	.	.	.	.	.	.	.	.	.	.	.	.	.	.	.	.	.	.	.	.	.	.	.	.	.	.	.	.	.	.	.	.	V	.	K	.	.	.	.	.	.	.
PQ331238/HBPC2/Dermacentor nuttalli/China	-1	0	0	0	.	.	.	.	.	.	.	.	.	.	.	.	.	.	.	.	.	.	.	.	.	.	.	.	.	.	.	.	.	.	.	.	.	.	.	V	.	K	.	.	.	.	.	.	.
PQ331237/HBPC1/Haemaphysalis longicornis/China	-1	0	0	0	.	.	.	.	.	.	.	.	.	.	.	.	.	.	.	.	.	.	.	.	.	.	.	.	.	.	.	.	.	.	.	.	.	.	.	V	.	K	.	.	.	.	.	.	.
PQ331236/HBYS6/Human/China	-1	0	0	0	.	.	.	.	.	.	.	.	.	.	.	.	.	.	.	.	.	.	.	.	.	.	.	.	.	.	.	.	.	.	.	.	.	.	.	V	.	K	.	.	.	.	.	.	.
PP761122/HBYS3/Human/China	-1	0	0	0	.	.	.	.	.	.	.	.	.	.	.	.	.	.	.	.	.	.	.	.	.	.	.	.	.	.	.	.	.	.	.	.	.	.	.	V	.	K	.	.	.	.	.	.	.
PP761121/HBYS2/Human/China	-1	0	0	0	.	.	.	.	.	.	.	.	.	.	.	.	.	.	.	.	.	.	.	.	.	.	.	.	.	.	.	.	.	.	.	.	.	.	.	V	.	K	.	.	.	.	.	.	.
OR679089.1/BJ2023-PG-Camel/Beijing/2023	-1	0	0	0	.	.	.	.	.	.	.	.	.	.	.	.	.	.	.	.	.	.	.	.	.	.	.	.	.	.	.	.	.	.	.	.	.	.	.	V	.	K	.	.	.	.	.	.	.
OR679088.1/BJ2023-PG-004/Beijing/2023	-1	0	0	0	.	.	.	.	.	.	.	.	.	.	.	.	.	.	.	.	.	.	.	.	.	.	.	.	.	.	.	.	.	.	.	.	.	.	.	V	.	K	.	.	.	.	.	.	.
OR416678.1/JN25/Human/Shandong/2024	-1	0	0	0	.	.	.	.	.	.	.	.	.	.	.	.	.	.	.	.	.	.	.	.	.	.	.	.	.	.	.	.	.	.	.	.	.	.	.	V	.	K	.	.	.	.	.	.	.
OR416665.1/JN17/Human/Shandong/2024	-1	0	0	0	.	.	.	.	.	.	.	.	.	.	.	.	.	.	.	.	.	.	.	.	.	.	.	.	.	.	.	.	.	.	.	.	.	.	.	V	.	K	.	.	.	.	.	.	.
OP379671.1/P11 plasma/China/Shandong/2021	-1	0	0	0	.	.	.	.	.	.	.	.	.	.	.	.	.	.	L	.	.	.	.	.	.	.	.	.	.	.	.	.	.	.	.	.	.	.	.	V	.	K	.	.	.	.	.	.	.
OP379670.1/P6vero/China/Shandong/2021	-1	0	0	0	.	.	.	.	.	.	.	.	.	.	.	.	.	.	.	.	.	.	.	.	.	.	.	.	.	.	.	.	.	.	.	.	.	.	.	V	.	K	.	.	.	.	.	.	.
OP379669.1/P24vero/China/Shandong/2021	-1	0	0	0	.	.	.	.	.	.	.	.	.	.	.	.	.	.	.	.	.	.	.	.	.	.	.	.	.	.	.	.	.	.	.	.	.	.	.	V	.	K	.	.	.	.	.	.	.
OM452873.1/Hubei-166/Hubei/2019	-1	0	0	0	.	.	.	.	.	.	.	.	.	.	.	.	.	.	.	.	.	.	.	.	.	.	.	.	.	.	.	.	.	.	.	.	.	.	.	V	.	K	.	.	.	.	.	.	.
MW721876.1/LTSL1/Hubei/2021	-1	0	0	0	.	.	.	.	.	.	.	.	.	.	.	.	.	.	.	.	.	.	.	.	.	.	.	.	.	.	.	.	.	.	.	.	.	.	.	V	.	K	.	.	.	.	.	.	.
MT413433.1/SDtickSFTS2018-01/China/Shandong/2018	-1	0	0	0	.	.	.	.	.	.	.	.	.	.	.	.	.	.	.	.	.	.	.	.	.	.	.	.	.	.	.	.	.	.	.	.	.	.	.	V	.	K	.	.	.	.	.	.	.
MT309103.1/LN2014-50/Liaoning/2014	-1	0	0	0	.	.	.	.	.	.	.	.	.	.	.	.	.	.	.	.	.	.	.	.	.	.	.	.	.	.	.	.	.	.	.	.	.	.	.	V	.	K	.	.	.	.	.	.	.
MT114222.1/LN2012-030/Liaoning/2012	-1	0	0	0	.	.	.	.	.	.	.	.	.	.	.	.	.	.	.	.	.	.	.	.	.	.	.	.	.	.	.	.	.	.	.	.	.	.	.	V	.	K	.	.	.	.	.	.	.
MT005283.1/SD2015-101/Shandong/2015	-1	0	0	0	.	.	.	.	.	.	.	.	.	.	.	.	.	.	.	.	.	.	.	.	.	.	.	.	.	.	.	.	.	.	.	.	.	.	.	V	.	K	.	.	.	.	.	.	.
MT005276.1/SD2014-163/Shandong/2014	-1	0	0	0	.	.	.	.	.	.	.	.	.	.	.	.	.	.	.	.	.	.	.	.	.	.	.	.	.	.	.	.	.	.	.	.	.	.	.	V	.	K	.	.	.	.	.	.	.
MN510025.1/12-China/Anhui-154/2012	-1	0	0	0	.	.	.	.	.	.	.	.	.	.	.	.	.	.	.	.	.	.	.	.	.	.	.	.	.	.	.	.	.	.	.	.	.	.	.	V	.	K	.	.	.	.	.	.	.
MH790413.1/TICK/Hubei/2018	-1	0	0	0	.	.	.	.	.	.	.	.	.	.	.	.	.	.	.	.	.	.	.	.	.	.	.	.	.	.	.	R	.	.	.	.	.	.	.	V	.	K	.	.	.	.	.	.	.
MF094774.1/16KS45/Japan/2021	-1	0	0	0	.	.	.	.	.	.	.	.	.	.	.	.	.	.	.	.	.	.	.	.	.	.	.	.	.	.	.	.	.	.	.	.	.	.	.	V	.	K	.	.	.	.	.	.	.
LC663821.1/cat/1/Japan/2021	-1	0	0	0	.	.	.	.	.	.	.	.	.	.	.	.	.	.	.	.	.	.	.	.	.	.	.	.	.	.	.	.	.	.	.	.	.	.	.	V	.	K	.	.	.	.	.	.	.
LC536550.1/N10/Japan/2022	-1	0	0	0	.	.	.	.	.	.	.	.	.	.	.	.	.	.	.	.	.	.	.	.	.	.	.	.	.	.	.	.	.	.	.	.	.	.	.	V	.	K	.	.	.	.	.	.	.
LC536549.1/N7/Japan/2022	-1	0	0	0	.	.	.	.	.	.	.	.	.	.	.	.	.	.	.	.	.	.	.	.	.	.	.	.	.	.	.	.	.	.	.	.	.	.	.	V	.	K	.	.	.	.	.	.	.
LC536547.1/N2/Japan/2022	-1	0	0	0	.	.	.	.	.	.	.	.	.	.	.	.	.	.	.	.	.	.	.	.	.	.	.	.	.	.	.	.	.	.	.	.	.	.	.	V	.	K	.	.	.	.	.	.	.
LC536546.1/H10/Miyazaki/Japan/2018	-1	0	0	0	.	.	.	.	.	.	.	.	.	.	.	.	.	.	.	.	.	.	.	.	.	.	.	.	.	.	.	.	.	.	.	.	.	.	.	V	.	K	.	.	.	.	.	.	.
LC462234.1/A17/Japan/2020	-1	0	0	0	.	.	.	.	.	.	.	.	.	.	.	.	.	.	.	.	.	.	.	.	.	.	.	.	.	.	.	.	.	.	.	.	.	.	.	V	.	K	.	.	.	.	.	.	.
LC462233.1/H9/Miyazaki/Japan/2018	-1	0	0	0	.	.	.	.	.	.	.	.	.	.	.	.	.	.	.	.	.	.	.	.	.	.	.	.	.	.	.	.	.	.	.	.	.	.	.	V	.	K	.	.	.	.	.	.	.
LC462232.1/CAT/Miyazaki/Japan/2018	-1	0	0	0	.	.	.	.	.	.	.	.	.	.	.	.	.	.	.	.	.	.	.	.	.	.	.	.	.	.	.	.	.	.	.	.	.	.	.	V	.	K	.	.	.	.	.	.	.
KY965106.1/H10/Miyazaki/Japan/2018	-1	0	0	0	.	.	.	.	.	.	.	.	.	.	.	.	.	.	.	.	.	.	.	.	.	.	.	.	.	.	.	.	.	.	.	.	.	.	.	V	.	K	.	.	.	.	.	.	.
KY965102.1/HB2016-055/Hubei/2016	-1	0	0	0	.	.	.	.	.	.	.	.	.	.	.	.	.	.	.	.	.	.	.	.	.	.	.	.	.	.	.	.	.	.	.	.	.	.	.	V	.	K	.	.	.	.	.	.	.
KY789436/CB1/Human/Korea/2017	-1	0	0	0	.	.	.	.	.	.	.	.	.	.	.	.	.	.	.	.	.	.	.	.	.	.	.	.	.	.	.	.	.	.	.	.	.	.	.	V	.	K	.	.	.	.	.	.	.
KY273137/KAGWT/Haemaphysalis longicornis/Korea	-1	0	0	0	.	.	.	.	.	.	.	.	.	.	.	.	.	.	.	.	.	.	.	.	.	.	.	.	.	.	.	.	.	.	.	.	.	.	.	V	.	K	.	.	.	.	.	.	.
KR017849/AHYTY/Human/China/2012	-1	0	0	0	.	.	.	.	.	.	.	.	.	.	.	.	.	.	.	.	.	.	.	.	.	.	.	.	.	.	.	.	.	.	.	.	.	.	.	V	.	K	.	.	.	.	.	.	.
KP663738.1/KAGBH5/Korea/2015	-1	0	0	0	.	.	.	.	.	.	.	.	.	.	.	.	.	.	.	.	.	.	.	.	.	.	.	.	.	.	.	.	.	.	.	.	.	.	.	V	.	K	.	.	.	.	.	.	.
KP663735/KAGWH3/Human/Korea	-1	0	0	0	.	.	.	.	.	.	.	.	.	.	.	.	.	.	.	.	.	.	.	.	.	.	.	.	.	.	.	.	.	.	.	.	.	.	.	V	.	K	.	.	.	.	.	.	.
KF791955/HL/Larvae/G2/Haemaphysalis longicornis/China	-1	0	0	0	.	.	.	.	.	.	.	.	.	.	.	.	.	.	.	.	.	.	.	.	.	.	.	.	.	.	.	R	.	.	.	.	.	.	.	V	.	K	.	.	.	.	.	.	.
KF791953/HL/Injected/Human/China	-1	0	0	0	.	.	.	.	.	.	.	.	.	.	.	.	.	.	.	.	.	.	.	.	.	.	.	.	.	.	.	R	.	.	.	.	.	.	.	V	.	K	.	.	.	.	.	.	.
KF356540.1/YSHX002/henan	-1	0	0	0	.	.	.	.	.	.	.	.	.	.	.	.	.	.	.	.	.	.	.	.	.	.	.	.	.	.	.	.	.	.	.	.	.	.	.	V	.	K	.	.	.	.	.	.	.
KF356537.1/YGS1/henan	-1	0	0	0	.	.	.	.	.	.	.	.	.	.	.	.	.	.	.	.	.	.	.	.	.	.	.	.	.	.	.	.	.	.	.	.	.	.	.	V	.	K	.	.	.	.	.	.	.
KF356536.1/YSC19/henan	-1	0	0	0	.	.	.	.	.	.	.	.	.	.	.	.	.	.	.	.	.	.	.	.	.	.	.	.	.	.	.	.	.	.	.	.	.	.	.	V	.	K	.	.	.	.	.	.	.
KC473541/JS2012tick01/Haemaphysalis longicornis/China	-1	0	0	0	.	.	.	.	.	.	.	.	.	.	.	.	.	.	.	.	.	.	.	.	.	.	.	.	.	.	.	.	.	.	.	.	.	.	.	V	.	K	.	.	.	.	.	.	.
KC292323.1/HNXY 191/henan	-1	0	0	0	.	.	.	.	.	.	.	.	.	.	.	.	.	.	.	.	.	.	.	.	.	.	.	.	.	.	.	R	.	.	.	.	.	.	.	V	.	K	.	.	.	.	.	.	.
JQ684872/SDLZtick12//Haemaphysalis longicornis/China	-1	0	0	0	.	.	.	.	.	.	.	.	.	.	.	.	.	.	.	.	.	.	.	.	.	.	.	.	.	.	.	.	.	.	.	.	.	.	.	V	.	K	.	.	.	.	.	.	.
JQ670930/AHL//Human/China	-1	0	0	0	.	.	.	.	.	.	.	.	.	.	.	.	.	.	.	.	.	.	.	.	.	.	.	.	.	.	.	.	.	.	.	.	.	.	.	V	.	K	.	.	.	.	.	.	.
JF837594.1/JS2007-01/Jiangsu/2007	-1	0	0	0	.	.	.	.	.	.	.	.	.	.	.	.	.	.	.	.	.	.	.	.	.	.	.	H	.	.	.	.	.	.	.	.	.	.	.	V	.	K	.	.	.	.	.	.	.
HQ141605/JS4//Human/China	-1	0	0	0	.	.	.	.	.	.	.	.	.	.	.	.	.	.	.	.	.	.	.	.	.	.	.	.	.	.	.	.	.	.	.	.	.	.	.	V	.	K	.	.	.	.	.	.	.
HQ141599.1/HN13/China/2010	-1	0	0	0	.	.	.	.	.	.	.	.	.	.	.	.	.	.	.	.	.	.	.	.	.	.	.	.	.	.	.	R	.	.	.	.	.	.	.	V	.	K	.	.	.	.	.	.	.
HQ141590/AH12//Human/China	-1	0	0	0	.	.	.	.	.	.	.	.	.	.	.	.	.	.	.	.	.	.	.	.	.	.	.	.	.	.	.	.	.	.	.	.	.	.	.	V	.	K	.	.	.	.	.	.	.
HM802203/SD4/China/2010/	-1	0	0	0	.	.	.	.	.	.	.	.	.	.	.	.	.	.	.	.	.	.	.	.	.	.	.	.	.	.	.	.	.	.	.	.	.	.	.	V	.	K	.	.	.	.	.	.	.
HM802201/SD24/China/2010	-1	0	0	0	.	.	.	.	.	.	.	.	.	.	.	.	.	.	.	.	.	.	.	.	.	.	.	.	.	.	.	.	.	.	.	.	.	.	.	V	.	K	.	.	.	.	.	.	.
AB817987/YG1/Japan/2014	-1	0	0	0	.	.	.	.	.	.	.	.	.	.	.	.	.	.	.	.	.	.	.	.	.	.	.	.	.	.	.	.	.	.	.	.	.	.	.	V	.	K	.	.	.	.	.	.	.
SFTSZJK2/Hebei/2024	-1	0	0	0	I	G	V	L	L	G	G	L	A	L	F	F	L	I	V	F	L	F	K	F	G	T	R	Q	V	L	R	S	R	T	K	L	A	*
SFTSZJK1/Hebei/2024	-1	0	0	0	.	.	.	.	.	.	.	.	.	.	.	.	.	.	.	L	.	.	.	.	.	.	.	.	.	.	.	.	.	.	.	.	.	.
PQ827544/HBYS2022/Human/China	-1	0	0	0	.	.	.	.	.	.	.	.	.	.	.	.	I	.	M	S	.	.	.	L	.	.	K	.	.	F	.	.	.	.	.	.	.	.
PQ827532/HBYS21/Human/China	-1	0	0	0	.	.	.	.	.	.	.	.	.	.	.	.	M	.	M	S	.	.	.	L	.	.	K	.	.	F	.	.	.	.	.	.	.	.
PQ827531/HBMC19/Human/China	-1	0	0	0	.	.	.	.	.	.	.	.	.	.	.	.	M	.	M	S	.	.	.	L	.	.	K	.	.	F	.	.	.	.	.	.	.	.
OP313000.1 /SZW1604/Inner Mongolia/2016	-1	0	0	0	.	.	.	.	.	.	.	.	.	.	.	.	.	.	.	.	.	.	R	L	.	.	.	.	.	.	.	.	.	.	.	.	.	.
OR115140.1 MAG: Bandavirus dabieense isolate CLCM-084 segment M complete sequence	-1	0	0	0	.	.	.	.	.	.	.	.	.	.	.	.	.	.	M	.	.	L	.	L	.	.	K	.	.	F	.	P	.	.	.	.	.	.
PQ827530/HBYS18/Human/China	-1	0	0	0	.	.	.	.	.	.	.	.	.	.	.	.	M	.	M	S	.	.	.	L	.	.	K	.	.	F	.	.	.	.	.	.	.	.
PQ827528/HBYS16/Human/China	-1	0	0	0	.	.	.	.	.	.	.	.	.	.	.	.	M	.	M	S	.	.	.	L	.	.	K	.	.	F	.	.	.	.	.	.	.	.
PQ827527/HBHX15/Human/China	-1	0	0	0	.	.	.	.	.	.	.	.	.	.	.	.	M	.	M	S	.	.	.	L	.	.	K	.	.	F	.	.	.	.	.	.	.	.
PQ808902/HBHX2022/Human/China	-1	0	0	0	.	.	.	.	.	.	.	.	.	.	.	.	M	.	M	S	.	.	.	L	.	.	K	.	.	F	.	.	.	.	.	.	.	.
PQ808901/HBSN2015/Human/China	-1	0	0	0	.	.	.	.	.	.	.	.	.	.	.	.	.	.	M	S	.	.	.	L	.	.	K	.	.	F	.	.	.	.	.	.	.	.
PQ331238/HBPC2/Dermacentor nuttalli/China	-1	0	0	0	.	.	.	.	.	.	.	.	.	.	.	.	M	.	M	S	.	.	.	L	.	.	K	.	.	F	.	.	.	.	.	.	.	.
PQ331237/HBPC1/Haemaphysalis longicornis/China	-1	0	0	0	.	.	.	.	.	.	.	.	.	.	.	.	M	.	M	S	.	.	.	L	.	.	K	.	.	F	.	.	.	.	.	.	.	.
PQ331236/HBYS6/Human/China	-1	0	0	0	.	.	.	.	.	.	.	.	.	.	.	.	M	.	M	S	.	.	.	L	.	.	K	.	.	F	.	.	.	.	.	.	.	.
PP761122/HBYS3/Human/China	-1	0	0	0	.	.	.	.	.	.	.	.	.	.	.	.	M	.	M	S	.	.	.	L	.	.	K	.	.	F	.	.	.	.	.	.	.	.
PP761121/HBYS2/Human/China	-1	0	0	0	.	.	.	.	.	.	.	.	.	.	.	.	M	.	M	S	.	.	.	L	.	.	K	.	.	F	.	.	.	.	.	.	.	.
OR679089.1/BJ2023-PG-Camel/Beijing/2023	-1	0	0	0	.	.	.	.	.	.	.	.	.	.	.	.	M	.	M	S	.	.	.	L	.	.	K	.	.	F	.	.	.	.	.	.	.	.
OR679088.1/BJ2023-PG-004/Beijing/2023	-1	0	0	0	.	.	.	.	.	.	.	.	.	.	.	.	M	.	M	S	.	.	.	L	.	.	K	.	.	F	.	.	.	.	.	.	.	.
OR416678.1/JN25/Human/Shandong/2024	-1	0	0	0	.	.	.	.	.	.	.	.	.	.	.	.	M	.	M	S	.	.	.	L	.	.	K	.	.	F	.	.	.	.	.	.	.	.
OR416665.1/JN17/Human/Shandong/2024	-1	0	0	0	.	.	.	.	.	.	.	.	.	.	.	.	M	.	M	S	.	.	.	L	.	.	K	.	.	F	.	.	.	.	.	.	.	.
OP379671.1/P11 plasma/China/Shandong/2021	-1	0	0	0	.	.	.	.	.	.	.	.	.	.	.	.	.	.	M	.	.	L	.	L	.	.	K	.	.	F	.	.	.	.	.	.	.	.
OP379670.1/P6vero/China/Shandong/2021	-1	0	0	0	.	.	.	.	.	.	.	.	.	.	.	.	.	.	M	.	.	L	.	L	.	.	K	.	.	F	.	.	.	.	.	.	.	.
OP379669.1/P24vero/China/Shandong/2021	-1	0	0	0	.	.	.	.	.	.	.	.	.	.	.	.	M	.	M	S	.	.	.	L	.	.	K	.	.	F	.	.	.	.	.	.	.	.
OM452873.1/Hubei-166/Hubei/2019	-1	0	0	0	.	.	.	.	.	.	.	.	.	.	.	.	.	.	M	.	.	.	.	L	.	.	K	.	.	F	.	.	.	.	.	.	.	.
MW721876.1/LTSL1/Hubei/2021	-1	0	0	0	.	.	.	.	.	.	.	.	.	.	.	.	.	.	M	.	.	L	.	L	.	.	K	.	.	F	.	.	.	.	.	.	.	.
MT413433.1/SDtickSFTS2018-01/China/Shandong/2018	-1	0	0	0	.	.	.	.	.	.	.	.	.	.	.	.	.	.	M	.	.	L	.	L	.	.	K	.	.	F	.	.	.	.	.	.	.	.
MT309103.1/LN2014-50/Liaoning/2014	-1	0	0	0	.	.	.	.	.	.	.	.	.	.	.	.	.	.	M	S	.	.	.	L	.	.	K	.	.	F	.	.	.	.	.	.	.	.
MT114222.1/LN2012-030/Liaoning/2012	-1	0	0	0	.	.	.	.	.	.	.	.	.	.	.	.	M	.	M	S	.	.	.	L	.	.	K	.	.	F	.	.	.	.	.	.	.	.
MT005283.1/SD2015-101/Shandong/2015	-1	0	0	0	.	.	.	.	.	.	.	.	.	.	.	.	.	.	M	.	.	L	.	L	.	.	K	.	.	F	.	.	.	.	.	.	.	.
MT005276.1/SD2014-163/Shandong/2014	-1	0	0	0	.	.	.	.	.	.	.	.	.	.	.	.	.	.	M	S	.	.	.	L	.	.	K	.	.	F	.	.	.	.	.	.	.	.
MN510025.1/12-China/Anhui-154/2012	-1	0	0	0	.	.	.	.	.	.	.	.	.	.	.	.	M	.	M	S	.	.	.	L	.	.	K	.	.	F	.	.	.	.	.	.	.	.
MH790413.1/TICK/Hubei/2018	-1	0	0	0	.	.	.	.	.	.	.	.	.	.	.	.	M	.	M	S	.	.	.	L	.	.	K	.	.	F	.	.	.	.	.	.	.	.
MF094774.1/16KS45/Japan/2021	-1	0	0	0	.	.	.	.	.	.	.	.	.	.	.	.	.	.	M	S	.	.	.	L	.	.	K	.	.	F	.	.	.	.	.	.	.	.
LC663821.1/cat/1/Japan/2021	-1	0	0	0	.	.	.	.	.	.	.	.	.	.	.	.	.	.	M	S	.	.	.	L	.	.	K	.	.	F	.	.	.	.	.	.	.	.
LC536550.1/N10/Japan/2022	-1	0	0	0	.	.	.	.	.	.	.	.	.	.	.	.	.	.	M	S	.	.	.	L	.	.	K	.	.	F	.	.	.	.	.	.	.	.
LC536549.1/N7/Japan/2022	-1	0	0	0	.	.	.	.	.	.	.	.	.	.	.	.	.	.	M	S	.	.	.	L	.	.	K	.	.	F	.	.	.	.	.	.	.	.
LC536547.1/N2/Japan/2022	-1	0	0	0	.	.	.	.	.	.	.	.	.	.	.	.	.	.	M	S	.	.	.	L	.	.	K	.	.	F	.	.	.	.	.	.	.	.
LC536546.1/H10/Miyazaki/Japan/2018	-1	0	0	0	.	.	.	.	.	.	.	.	.	.	.	.	.	.	M	S	.	.	.	L	.	.	K	.	.	F	.	.	.	.	.	.	.	.
LC462234.1/A17/Japan/2020	-1	0	0	0	.	.	.	.	.	.	.	.	.	.	.	.	.	.	M	S	.	.	.	L	.	.	K	.	.	F	.	.	.	.	.	.	.	.
LC462233.1/H9/Miyazaki/Japan/2018	-1	0	0	0	.	.	.	.	.	.	.	.	.	.	.	.	.	.	M	S	.	.	.	L	.	.	K	.	.	F	.	.	.	.	.	.	.	.
LC462232.1/CAT/Miyazaki/Japan/2018	-1	0	0	0	.	.	.	.	.	.	.	.	.	.	.	.	.	.	M	S	.	.	.	L	.	.	K	.	.	F	.	.	.	.	.	.	.	.
KY965106.1/H10/Miyazaki/Japan/2018	-1	0	0	0	.	.	.	.	.	.	.	.	.	.	.	.	.	.	M	.	.	L	.	L	.	.	K	.	.	F	.	.	.	.	.	.	.	.
KY965102.1/HB2016-055/Hubei/2016	-1	0	0	0	.	.	.	.	.	.	.	.	.	.	.	.	.	.	M	S	.	.	.	L	.	.	K	.	.	F	.	P	.	.	.	.	.	.
KY789436/CB1/Human/Korea/2017	-1	0	0	0	.	.	.	.	.	.	.	.	.	.	.	.	.	.	M	S	.	.	.	L	.	.	K	.	.	F	.	.	.	S	.	.	.	.
KY273137/KAGWT/Haemaphysalis longicornis/Korea	-1	0	0	0	.	.	.	.	.	.	.	.	.	.	.	.	.	.	M	S	.	.	R	L	.	.	K	.	.	F	.	.	.	.	.	.	.	.
KR017849/AHYTY/Human/China/2012	-1	0	0	0	.	.	.	.	.	.	.	.	.	.	.	.	M	.	M	S	.	.	.	L	.	.	K	.	.	F	.	.	.	.	.	.	.	.
KP663738.1/KAGBH5/Korea/2015	-1	0	0	0	.	.	.	.	.	.	.	.	.	.	.	.	.	.	M	S	.	.	.	L	.	.	K	.	.	F	.	.	.	.	.	.	.	.
KP663735/KAGWH3/Human/Korea	-1	0	0	0	.	.	.	.	.	.	.	.	.	.	.	.	.	.	M	S	.	.	R	L	.	.	K	.	.	F	.	.	.	.	.	.	.	.
KF791955/HL/Larvae/G2/Haemaphysalis longicornis/China	-1	0	0	0	.	.	.	.	.	.	.	.	.	.	.	.	.	.	M	S	.	.	.	L	.	.	K	.	I	F	.	.	.	.	.	.	.	.
KF791953/HL/Injected/Human/China	-1	0	0	0	.	.	.	.	.	.	.	.	.	.	.	.	.	.	M	S	.	.	.	L	.	.	K	.	I	F	.	.	.	.	.	.	.	.
KF356540.1/YSHX002/henan	-1	0	0	0	.	.	.	.	.	.	.	.	.	.	.	.	.	.	M	.	.	L	.	L	.	.	K	.	.	F	.	.	.	.	.	.	.	.
KF356537.1/YGS1/henan	-1	0	0	0	.	.	.	.	.	.	.	.	.	.	.	.	.	.	M	.	.	.	.	L	.	.	K	.	.	F	.	.	.	.	.	.	.	.
KF356536.1/YSC19/henan	-1	0	0	0	.	.	.	.	.	.	.	.	.	.	.	.	.	.	M	.	.	.	.	L	.	.	K	.	.	F	.	.	.	.	.	.	.	.
KC473541/JS2012tick01/Haemaphysalis longicornis/China	-1	0	0	0	.	.	.	.	.	.	.	.	.	.	.	.	M	.	M	S	.	.	.	L	.	.	K	.	.	F	.	.	.	.	.	.	.	.
KC292323.1/HNXY 191/henan	-1	0	0	0	.	.	.	.	.	.	.	.	.	.	.	.	.	.	M	S	.	.	.	L	.	.	K	.	I	F	.	.	.	.	.	.	.	.
JQ684872/SDLZtick12//Haemaphysalis longicornis/China	-1	0	0	0	.	.	.	.	.	.	.	.	.	.	.	.	M	.	M	S	.	.	.	L	.	.	K	.	.	F	.	.	.	.	.	.	.	.
JQ670930/AHL//Human/China	-1	0	0	0	.	.	.	.	.	.	.	.	.	.	.	.	.	.	M	S	.	.	.	L	.	.	K	.	.	F	.	.	.	.	.	.	.	.
JF837594.1/JS2007-01/Jiangsu/2007	-1	0	0	0	.	.	.	.	.	.	.	.	.	.	.	.	.	.	M	S	.	.	.	L	.	.	K	.	.	F	.	.	.	.	.	.	.	.
HQ141605/JS4//Human/China	-1	0	0	0	.	.	.	.	.	.	.	.	.	.	.	.	.	.	M	S	.	.	.	L	.	.	K	.	.	F	.	.	.	.	.	.	.	.
HQ141599.1/HN13/China/2010	-1	0	0	0	.	.	.	.	.	.	.	.	.	.	.	.	.	.	M	S	.	.	.	L	.	.	K	.	I	F	.	.	.	.	.	.	.	.
HQ141590/AH12//Human/China	-1	0	0	0	.	.	.	.	.	.	.	.	.	.	.	.	M	.	M	S	.	.	.	L	.	.	K	.	.	F	.	.	.	.	.	.	.	.
HM802203/SD4/China/2010/	-1	0	0	0	.	.	.	.	.	.	.	.	.	.	.	.	.	.	M	S	.	.	.	L	.	.	K	.	.	F	.	.	.	.	.	.	.	.
HM802201/SD24/China/2010	-1	0	0	0	.	.	.	.	.	.	.	.	.	.	.	.	.	.	M	.	.	L	.	L	.	.	K	.	.	F	.	.	.	.	.	.	.	.
AB817987/YG1/Japan/2014	-1	0	0	0	.	.	.	.	.	.	.	.	.	.	.	.	.	.	M	S	.	.	.	L	.	.	K	.	.	F	.	.	.	.	.	.	.	.
[truncated: 35 more columns]

## Sheet: Info
Title	Phylogenetic Analysis
Format
DataType	Protein
65
Number Sites	1074
Identical	.
Missing	?
Indel	-
