# Supplementary material for: Identification of a Novel Genotype of Severe Fever with Thrombocytopenia Syndrome Virus (SFTSV) in Northern Hebei Province, China
Source: Viruses. 2025 Nov 23;17(12):1534. doi: 10.3390/v17121534 (PMC12737708; doi:10.3390/v17121534)
Supplement: Supplementary file 1 [file viruses-17-01534-s001.zip › Table S6. S fragment nucleotide similarity.xls]

## Sheet: MatrixOutput
	SFTSZJK2/Hebei/2024	SFTSZJK1/Hebei/2024	PV259695/HeBYS/Sheep/2023/China	PQ827545/HBYS-2022/Human/China	PQ827542/HBYS-20/Human/China	PQ827541/HBMC-19/Human/China	PQ827539/HBYS-17/Human/China	PQ827538/HBYS-16/Human/China	PQ827537/HBHX-15/Human/China	PQ808908/HBHX-2022/Human/China	PQ808907/HBSN-2015/Human/China	PQ331243/HBPC-2/Dermacentor_nuttalli/China	PQ331242/HBPC-1/Haemaphysalis_longicornis/China	PQ331241/HBYS-6/Human/China	PQ331240/HBHX-5/Human/China	OR679086.1/BJ2023-PG-Camel/Beijing/2023	OR679085.1/BJ2023-PG-004/Beijing/2023	OR416797/JN25/Human/China	OR416782/JN17/Human/2024	OP379678.1/P6vero/China/Shandong/2021	OP379677.1/P24vero/China/Shandong/2021	OP379676.1/P31vero/China/Shandong/2020	OP313001.1_/SZW1604/Inner_Mongolia/2016	OM452231.1/Hubei-314/Hubei/2019	OM452174.1/Hubei-166/Hubei/2019	MW721878.1/SFTSV/LTSL1/Hubei/2019	MT413434.1/SDtickSFTS2018-01/China/Shandong/2018	MT309106.1/LN2014-50/Liaoning/2014	MT114331.1/SD2015-101/Shandong/2015	MT114326.1/SD2014-209/Shandong/2014	MT114275.1/SD2013-065/Shandong/2013	MN510198.2/12-China/Anhui-154/2012	MH790412.1/TICK/Hubei/2018	MF094799.1/16KS45/Japan/2021	LC663820.1/cat/1/Japan/2021	LC536537.1/N2/Japan/2022	LC536536.1/A17/Japan/2020	LC462231.1/H10/Miyazaki/Japan/2018	LC462230.1/H9/Miyazaki/Japan/2018	LC462229.1/cat/Miyazaki/Japan/2018	KY965091/HB2016-106/Human/China	KY965089.1/HB2016-090/Hubei/2016	KY965085.1/HB2016-055/Hubei/2016	KY789439/CB1/Human/Korea	KY273138/KAGWT/Haemaphysalis_longicornis/Korea	KR017811/AH-YTY/Human/China	KP663736/KAGWH3/Human/Korea	KF791951/HL/Nymph/G2/Haemaphysalis_longicornis/China	KF791948/HL/Injected/Human/China
SFTSZJK2/Hebei/2024
SFTSZJK1/Hebei/2024	0.0071599
PV259695/HeBYS/Sheep/2023/China	0.104415	0.107995
PQ827545/HBYS-2022/Human/China	0.103222	0.106802	0.00119332
PQ827542/HBYS-20/Human/China	0.104415	0.107995	0.00119332	0.00119332
PQ827541/HBMC-19/Human/China	0.105012	0.108592	0.000596659	0.00178998	0.000596659
PQ827539/HBYS-17/Human/China	0.105012	0.108592	0.000596659	0.00178998	0.000596659	0
PQ827538/HBYS-16/Human/China	0.105012	0.108592	0.000596659	0.00178998	0.00178998	0.00119332	0.00119332
PQ827537/HBHX-15/Human/China	0.104415	0.107995	0	0.00119332	0.00119332	0.000596659	0.000596659	0.000596659
PQ808908/HBHX-2022/Human/China	0.105012	0.108592	0.000596659	0.00178998	0.000596659	0	0	0.00119332	0.000596659
PQ808907/HBSN-2015/Human/China	0.106802	0.110382	0.028043	0.028043	0.0292363	0.0286396	0.0286396	0.0286396	0.028043	0.0286396
PQ331243/HBPC-2/Dermacentor_nuttalli/China	0.104415	0.107995	0	0.00119332	0.00119332	0.000596659	0.000596659	0.000596659	0	0.000596659	0.028043
PQ331242/HBPC-1/Haemaphysalis_longicornis/China	0.105012	0.108592	0.000596659	0.00178998	0.000596659	0	0	0.00119332	0.000596659	0	0.0286396	0.000596659
PQ331241/HBYS-6/Human/China	0.105609	0.109189	0.00119332	0.00238663	0.00119332	0.000596659	0.000596659	0.00178998	0.00119332	0.000596659	0.0292363	0.00119332	0.000596659
PQ331240/HBHX-5/Human/China	0.105012	0.108592	0.00119332	0.00238663	0.00119332	0.000596659	0.000596659	0.00178998	0.00119332	0.000596659	0.0292363	0.00119332	0.000596659	0.00119332
OR679086.1/BJ2023-PG-Camel/Beijing/2023	0.101432	0.105012	0.0161098	0.0173031	0.0161098	0.0155131	0.0155131	0.0167064	0.0161098	0.0155131	0.0292363	0.0161098	0.0155131	0.0161098	0.0161098
OR679085.1/BJ2023-PG-004/Beijing/2023	0.101432	0.105012	0.0161098	0.0173031	0.0161098	0.0155131	0.0155131	0.0167064	0.0161098	0.0155131	0.0292363	0.0161098	0.0155131	0.0161098	0.0161098	0
OR416797/JN25/Human/China	0.105609	0.109189	0.00238663	0.00357995	0.00238663	0.00178998	0.00178998	0.00298329	0.00238663	0.00178998	0.0304296	0.00238663	0.00178998	0.00238663	0.00238663	0.0173031	0.0173031
OR416782/JN17/Human/2024	0.105609	0.109189	0.00119332	0.00238663	0.00119332	0.000596659	0.000596659	0.00178998	0.00119332	0.000596659	0.0292363	0.00119332	0.000596659	0.00119332	0.00119332	0.0161098	0.0161098	0.00238663
OP379678.1/P6vero/China/Shandong/2021	0.105012	0.107995	0.0501193	0.0501193	0.0513126	0.050716	0.050716	0.050716	0.0501193	0.050716	0.0357995	0.0501193	0.050716	0.0513126	0.0513126	0.0483294	0.0483294	0.052506	0.0513126
OP379677.1/P24vero/China/Shandong/2021	0.103819	0.107399	0.0149165	0.0161098	0.0149165	0.0143198	0.0143198	0.0155131	0.0149165	0.0143198	0.0268496	0.0149165	0.0143198	0.0149165	0.0149165	0.00775656	0.00775656	0.0161098	0.0149165	0.048926
OP379676.1/P31vero/China/Shandong/2020	0.106802	0.108592	0.0513126	0.0513126	0.052506	0.0519093	0.0519093	0.0519093	0.0513126	0.0519093	0.0369928	0.0513126	0.0519093	0.052506	0.052506	0.050716	0.050716	0.0536993	0.052506	0.00357995	0.0513126
OP313001.1_/SZW1604/Inner_Mongolia/2016	0.0584726	0.0578759	0.112768	0.112768	0.112768	0.112172	0.112172	0.113365	0.112768	0.112172	0.109785	0.112768	0.112172	0.112768	0.112768	0.109785	0.109785	0.113962	0.112768	0.109785	0.112172	0.110382
OM452231.1/Hubei-314/Hubei/2019	0.108592	0.112172	0.0167064	0.0178998	0.0167064	0.0161098	0.0161098	0.0173031	0.0167064	0.0161098	0.0298329	0.0167064	0.0161098	0.0167064	0.0167064	0.0155131	0.0155131	0.0178998	0.0167064	0.050716	0.0143198	0.0519093	0.116348
OM452174.1/Hubei-166/Hubei/2019	0.107399	0.110382	0.0483294	0.0483294	0.0483294	0.0477327	0.0477327	0.048926	0.0483294	0.0477327	0.0381862	0.0483294	0.0477327	0.0483294	0.0477327	0.0477327	0.0477327	0.0483294	0.0483294	0.0184964	0.0495227	0.0196897	0.112768	0.0501193
MW721878.1/SFTSV/LTSL1/Hubei/2019	0.105609	0.108592	0.0513126	0.0513126	0.052506	0.0519093	0.0519093	0.0519093	0.0513126	0.0519093	0.0369928	0.0513126	0.0519093	0.052506	0.052506	0.050716	0.050716	0.052506	0.052506	0.00357995	0.0513126	0.00477327	0.110382	0.0531026	0.0196897
MT413434.1/SDtickSFTS2018-01/China/Shandong/2018	0.105609	0.108592	0.0513126	0.0513126	0.052506	0.0519093	0.0519093	0.0519093	0.0513126	0.0519093	0.0363962	0.0513126	0.0519093	0.052506	0.052506	0.050716	0.050716	0.0536993	0.052506	0.00357995	0.0513126	0.00477327	0.109189	0.0531026	0.0196897	0.00477327
MT309106.1/LN2014-50/Liaoning/2014	0.103222	0.106205	0.0387828	0.0387828	0.0399761	0.0393795	0.0393795	0.0393795	0.0387828	0.0393795	0.0328162	0.0387828	0.0393795	0.0399761	0.0399761	0.0429594	0.0429594	0.0411695	0.0399761	0.022673	0.0423628	0.0238663	0.107995	0.0417661	0.0232697	0.0238663	0.0238663
MT114331.1/SD2015-101/Shandong/2015	0.104415	0.107399	0.0495227	0.0495227	0.050716	0.0501193	0.0501193	0.0501193	0.0495227	0.0501193	0.0352029	0.0495227	0.0501193	0.050716	0.050716	0.0477327	0.0477327	0.0519093	0.050716	0.000596659	0.0483294	0.00298329	0.109189	0.0501193	0.0178998	0.00298329	0.00298329	0.0220764
MT114326.1/SD2014-209/Shandong/2014	0.104415	0.107399	0.0453461	0.0453461	0.0465394	0.0459427	0.0459427	0.0459427	0.0453461	0.0459427	0.0310263	0.0453461	0.0459427	0.0465394	0.0465394	0.047136	0.047136	0.0477327	0.0465394	0.0071599	0.0465394	0.00835322	0.110382	0.0483294	0.0196897	0.00835322	0.00835322	0.0214797	0.00656325
MT114275.1/SD2013-065/Shandong/2013	0.103222	0.106802	0.00417661	0.00536993	0.00417661	0.00357995	0.00357995	0.00477327	0.00417661	0.00357995	0.0292363	0.00417661	0.00357995	0.00417661	0.00417661	0.0155131	0.0155131	0.00536993	0.00417661	0.0501193	0.0143198	0.0513126	0.111575	0.0161098	0.047136	0.0513126	0.0513126	0.0399761	0.0495227	0.0453461
MN510198.2/12-China/Anhui-154/2012	0.102625	0.106205	0.0137232	0.0149165	0.0137232	0.0131265	0.0131265	0.0143198	0.0137232	0.0131265	0.0256563	0.0137232	0.0131265	0.0137232	0.0137232	0.00656325	0.00656325	0.0149165	0.0137232	0.0477327	0.00119332	0.0501193	0.110979	0.0131265	0.0483294	0.0501193	0.0501193	0.0411695	0.047136	0.0453461	0.0131265
MH790412.1/TICK/Hubei/2018	0.102029	0.105609	0.0155131	0.0167064	0.0155131	0.0149165	0.0149165	0.0161098	0.0155131	0.0149165	0.0286396	0.0155131	0.0149165	0.0155131	0.0155131	0.00954654	0.00954654	0.0167064	0.0155131	0.0453461	0.00775656	0.0477327	0.110979	0.0149165	0.0447494	0.0477327	0.0477327	0.0375895	0.0447494	0.0429594	0.0137232	0.00656325
MF094799.1/16KS45/Japan/2021	0.109785	0.111575	0.048926	0.048926	0.0501193	0.0495227	0.0495227	0.0495227	0.048926	0.0495227	0.0405728	0.048926	0.0495227	0.0501193	0.0501193	0.048926	0.048926	0.0495227	0.0501193	0.0459427	0.0495227	0.047136	0.111575	0.0501193	0.0447494	0.0465394	0.047136	0.0369928	0.0453461	0.0447494	0.048926	0.0483294	0.0453461
LC663820.1/cat/1/Japan/2021	0.109189	0.112768	0.0477327	0.0477327	0.048926	0.0483294	0.0483294	0.0483294	0.0477327	0.0483294	0.0429594	0.0477327	0.0483294	0.048926	0.048926	0.0501193	0.0501193	0.0495227	0.048926	0.0459427	0.050716	0.0483294	0.110382	0.048926	0.0483294	0.0477327	0.047136	0.0393795	0.0453461	0.0447494	0.0483294	0.0495227	0.047136	0.0477327
LC536537.1/N2/Japan/2022	0.108592	0.112172	0.047136	0.047136	0.0483294	0.0477327	0.0477327	0.0477327	0.047136	0.0477327	0.0423628	0.047136	0.0477327	0.0483294	0.0483294	0.0495227	0.0495227	0.048926	0.0483294	0.0453461	0.0501193	0.0477327	0.109785	0.048926	0.0477327	0.047136	0.0465394	0.0387828	0.0447494	0.0441527	0.0477327	0.048926	0.0465394	0.047136	0.000596659
LC536536.1/A17/Japan/2020	0.108592	0.112172	0.047136	0.047136	0.0483294	0.0477327	0.0477327	0.0477327	0.047136	0.0477327	0.0423628	0.047136	0.0477327	0.0483294	0.0483294	0.0495227	0.0495227	0.048926	0.0483294	0.0453461	0.0501193	0.0477327	0.109785	0.048926	0.0477327	0.047136	0.0465394	0.0387828	0.0447494	0.0441527	0.0477327	0.048926	0.0465394	0.047136	0.000596659	0
LC462231.1/H10/Miyazaki/Japan/2018	0.108592	0.112172	0.047136	0.047136	0.0483294	0.0477327	0.0477327	0.0477327	0.047136	0.0477327	0.0423628	0.047136	0.0477327	0.0483294	0.0483294	0.0495227	0.0495227	0.048926	0.0483294	0.0453461	0.0501193	0.0477327	0.109785	0.048926	0.0477327	0.047136	0.0465394	0.0387828	0.0447494	0.0441527	0.0477327	0.048926	0.0465394	0.047136	0.000596659	0	0
LC462230.1/H9/Miyazaki/Japan/2018	0.108592	0.112172	0.047136	0.047136	0.0483294	0.0477327	0.0477327	0.0477327	0.047136	0.0477327	0.0423628	0.047136	0.0477327	0.0483294	0.0483294	0.0495227	0.0495227	0.048926	0.0483294	0.0453461	0.0501193	0.0477327	0.109785	0.048926	0.0477327	0.047136	0.0465394	0.0387828	0.0447494	0.0441527	0.0477327	0.048926	0.0465394	0.047136	0.000596659	0	0	0
LC462229.1/cat/Miyazaki/Japan/2018	0.108592	0.112172	0.047136	0.047136	0.0483294	0.0477327	0.0477327	0.0477327	0.047136	0.0477327	0.0423628	0.047136	0.0477327	0.0483294	0.0483294	0.0495227	0.0495227	0.048926	0.0483294	0.0453461	0.0501193	0.0477327	0.109785	0.048926	0.0477327	0.047136	0.0465394	0.0387828	0.0447494	0.0441527	0.0477327	0.048926	0.0465394	0.047136	0.000596659	0	0	0	0
KY965091/HB2016-106/Human/China	0.103222	0.106802	0.0149165	0.0161098	0.0149165	0.0143198	0.0143198	0.0155131	0.0149165	0.0143198	0.0286396	0.0149165	0.0143198	0.0149165	0.0149165	0.0107399	0.0107399	0.0161098	0.0149165	0.0519093	0.00954654	0.0542959	0.109785	0.0143198	0.0501193	0.0542959	0.0542959	0.0429594	0.0513126	0.0483294	0.0143198	0.00835322	0.0113365	0.0513126	0.0477327	0.047136	0.047136	0.047136	0.047136	0.047136
KY965089.1/HB2016-090/Hubei/2016	0.105609	0.108592	0.0501193	0.0501193	0.0513126	0.050716	0.050716	0.050716	0.0501193	0.050716	0.0357995	0.0501193	0.050716	0.0513126	0.0513126	0.0495227	0.0495227	0.052506	0.0513126	0.00238663	0.0501193	0.00357995	0.110382	0.0519093	0.0184964	0.00238663	0.00357995	0.022673	0.00178998	0.0071599	0.0501193	0.048926	0.0465394	0.0459427	0.047136	0.0465394	0.0465394	0.0465394	0.0465394	0.0465394	0.0531026
KY965085.1/HB2016-055/Hubei/2016	0.105609	0.108592	0.0340095	0.0340095	0.0352029	0.0346062	0.0346062	0.0346062	0.0340095	0.0346062	0.0137232	0.0340095	0.0346062	0.0352029	0.0352029	0.0363962	0.0363962	0.0363962	0.0352029	0.0346062	0.0352029	0.0357995	0.107399	0.0369928	0.0399761	0.0357995	0.0357995	0.0334129	0.0340095	0.0298329	0.0352029	0.0340095	0.0357995	0.0411695	0.0447494	0.0441527	0.0441527	0.0441527	0.0441527	0.0441527	0.0369928	0.0346062
KY789439/CB1/Human/Korea	0.105609	0.107399	0.0513126	0.0513126	0.052506	0.0519093	0.0519093	0.0519093	0.0513126	0.0519093	0.047136	0.0513126	0.0519093	0.052506	0.052506	0.048926	0.048926	0.0536993	0.052506	0.048926	0.0495227	0.0501193	0.106802	0.052506	0.0513126	0.0513126	0.050716	0.0459427	0.0483294	0.0495227	0.0519093	0.0483294	0.0501193	0.0531026	0.0423628	0.0417661	0.0417661	0.0417661	0.0417661	0.0417661	0.0513126	0.0501193	0.047136
KY273138/KAGWT/Haemaphysalis_longicornis/Korea	0.106205	0.108592	0.0453461	0.0453461	0.0465394	0.0459427	0.0459427	0.0459427	0.0453461	0.0459427	0.0429594	0.0453461	0.0459427	0.0465394	0.0465394	0.048926	0.048926	0.0477327	0.0465394	0.0435561	0.0483294	0.0459427	0.104415	0.0483294	0.0459427	0.0459427	0.0447494	0.0369928	0.0429594	0.0435561	0.0459427	0.047136	0.0447494	0.0453461	0.0149165	0.0143198	0.0143198	0.0143198	0.0143198	0.0143198	0.0465394	0.0447494	0.0423628	0.0411695
KR017811/AH-YTY/Human/China	0.105609	0.109189	0.00119332	0.00238663	0.00119332	0.000596659	0.000596659	0.00178998	0.00119332	0.000596659	0.0292363	0.00119332	0.000596659	0.00119332	0.00119332	0.0161098	0.0161098	0.00238663	0.00119332	0.0513126	0.0149165	0.052506	0.112768	0.0167064	0.0483294	0.052506	0.052506	0.0399761	0.050716	0.0465394	0.00298329	0.0137232	0.0155131	0.0501193	0.0483294	0.0477327	0.0477327	0.0477327	0.0477327	0.0477327	0.0149165	0.0513126	0.0352029	0.052506	0.0459427
KP663736/KAGWH3/Human/Korea	0.105012	0.107399	0.0441527	0.0441527	0.0453461	0.0447494	0.0447494	0.0447494	0.0441527	0.0447494	0.0417661	0.0441527	0.0447494	0.0453461	0.0453461	0.0477327	0.0477327	0.0465394	0.0453461	0.0423628	0.047136	0.0447494	0.103222	0.047136	0.0447494	0.0447494	0.0435561	0.0357995	0.0417661	0.0423628	0.0447494	0.0459427	0.0435561	0.0441527	0.0131265	0.0125298	0.0125298	0.0125298	0.0125298	0.0125298	0.0453461	0.0435561	0.0411695	0.0399761	0.00178998	0.0447494
KF791951/HL/Nymph/G2/Haemaphysalis_longicornis/China	0.107399	0.107995	0.0453461	0.0465394	0.0465394	0.0459427	0.0459427	0.0459427	0.0453461	0.0459427	0.0423628	0.0453461	0.0459427	0.0465394	0.0465394	0.048926	0.048926	0.0465394	0.0465394	0.0465394	0.0465394	0.0465394	0.110382	0.0477327	0.0459427	0.0477327	0.0477327	0.0381862	0.0459427	0.0441527	0.0453461	0.0453461	0.0435561	0.0316229	0.0501193	0.0495227	0.0495227	0.0495227	0.0495227	0.0495227	0.0477327	0.0465394	0.0429594	0.0531026	0.0477327	0.0465394	0.0465394
KF791948/HL/Injected/Human/China	0.107399	0.107995	0.0453461	0.0465394	0.0465394	0.0459427	0.0459427	0.0459427	0.0453461	0.0459427	0.0423628	0.0453461	0.0459427	0.0465394	0.0465394	0.048926	0.048926	0.0465394	0.0465394	0.0465394	0.0465394	0.0465394	0.110382	0.0477327	0.0459427	0.0477327	0.0477327	0.0381862	0.0459427	0.0441527	0.0453461	0.0453461	0.0435561	0.0316229	0.0501193	0.0495227	0.0495227	0.0495227	0.0495227	0.0495227	0.0477327	0.0465394	0.0429594	0.0531026	0.0477327	0.0465394	0.0465394	0
KF358693/Gangwon/Korea	0.105012	0.108592	0.00178998	0.00298329	0.00178998	0.00119332	0.00119332	0.00238663	0.00178998	0.00119332	0.0298329	0.00178998	0.00119332	0.00178998	0.00178998	0.0167064	0.0167064	0.00298329	0.00178998	0.050716	0.0155131	0.0519093	0.113365	0.0173031	0.0477327	0.0519093	0.0519093	0.0393795	0.0501193	0.0459427	0.00357995	0.0143198	0.0161098	0.050716	0.048926	0.0483294	0.0483294	0.0483294	0.0483294	0.0483294	0.0155131	0.050716	0.0357995	0.0531026	0.0465394	0.000596659	0.0453461	0.047136	0.047136
KF356528.1/YSHX002/henan	0.105012	0.107995	0.0495227	0.0495227	0.050716	0.0501193	0.0501193	0.0501193	0.0495227	0.0501193	0.0352029	0.0495227	0.0501193	0.050716	0.050716	0.048926	0.048926	0.0519093	0.050716	0.00178998	0.0495227	0.00298329	0.109785	0.0513126	0.0178998	0.00298329	0.00298329	0.0220764	0.00119332	0.00656325	0.0495227	0.0483294	0.0459427	0.0453461	0.0465394	0.0459427	0.0459427	0.0459427	0.0459427	0.0459427	0.052506	0.00178998	0.0340095	0.0495227	0.0441527	0.050716	0.0429594	0.0459427	0.0459427
KC292273.1/HNXY212/henan	0.106802	0.109785	0.0477327	0.0477327	0.048926	0.0483294	0.0483294	0.0483294	0.0477327	0.0483294	0.0381862	0.0477327	0.0483294	0.048926	0.0483294	0.0483294	0.0483294	0.048926	0.048926	0.0178998	0.0501193	0.0190931	0.113962	0.050716	0.00298329	0.0190931	0.0190931	0.022673	0.0173031	0.0190931	0.0477327	0.048926	0.0453461	0.0441527	0.0477327	0.047136	0.047136	0.047136	0.047136	0.047136	0.050716	0.0178998	0.0399761	0.050716	0.0453461	0.048926	0.0441527	0.0441527	0.0441527
JQ684873/SDLZtick12/Haemaphysalis_longicornis/China	0.103222	0.106802	0.0137232	0.0149165	0.0137232	0.0131265	0.0131265	0.0143198	0.0137232	0.0131265	0.0274463	0.0137232	0.0131265	0.0137232	0.0137232	0.00835322	0.00835322	0.0149165	0.0137232	0.050716	0.0071599	0.0531026	0.110979	0.0107399	0.048926	0.0531026	0.0531026	0.0417661	0.0501193	0.047136	0.0131265	0.00596659	0.00894988	0.0501193	0.0483294	0.0483294	0.0483294	0.0483294	0.0483294	0.0483294	0.00357995	0.0519093	0.0357995	0.0513126	0.0465394	0.0137232	0.0453461	0.0477327	0.0477327
JQ670932.1/AHL//Human/China/2011	0.103222	0.106205	0.0447494	0.0447494	0.0459427	0.0453461	0.0453461	0.0453461	0.0447494	0.0453461	0.0381862	0.0447494	0.0453461	0.0459427	0.0459427	0.047136	0.047136	0.047136	0.0459427	0.0220764	0.0477327	0.0232697	0.109189	0.0483294	0.0238663	0.0232697	0.0232697	0.0196897	0.0214797	0.0208831	0.0435561	0.0465394	0.0429594	0.0423628	0.0453461	0.0447494	0.0447494	0.0447494	0.0447494	0.0447494	0.0477327	0.0220764	0.0369928	0.0501193	0.0435561	0.0447494	0.0423628	0.0429594	0.0429594
JF837595.1/JS2007-01/Jiangsu/2007	0.104415	0.106205	0.0453461	0.0441527	0.0441527	0.0447494	0.0447494	0.0459427	0.0453461	0.0447494	0.0411695	0.0453461	0.0447494	0.0453461	0.0453461	0.0465394	0.0465394	0.0453461	0.0453461	0.0441527	0.0465394	0.0453461	0.108592	0.0465394	0.0435561	0.0453461	0.0453461	0.0369928	0.0435561	0.0417661	0.0441527	0.0453461	0.0423628	0.0304296	0.0477327	0.047136	0.047136	0.047136	0.047136	0.047136	0.0477327	0.0441527	0.0417661	0.052506	0.0453461	0.0453461	0.0441527	0.0131265	0.0131265
HQ141606/JS4/Human/China	0.106205	0.109785	0.0274463	0.0274463	0.0286396	0.028043	0.028043	0.028043	0.0274463	0.028043	0.000596659	0.0274463	0.028043	0.0286396	0.0286396	0.0286396	0.0286396	0.0298329	0.0286396	0.0352029	0.026253	0.0363962	0.109189	0.0292363	0.0375895	0.0363962	0.0357995	0.0322196	0.0346062	0.0304296	0.0286396	0.0250597	0.028043	0.0399761	0.0423628	0.0417661	0.0417661	0.0417661	0.0417661	0.0417661	0.028043	0.0352029	0.0131265	0.0465394	0.0423628	0.0286396	0.0411695	0.0417661	0.0417661
HQ141600.1/HN13/China/2010	0.108592	0.109189	0.0465394	0.0477327	0.0477327	0.047136	0.047136	0.047136	0.0465394	0.047136	0.0435561	0.0465394	0.047136	0.0477327	0.0477327	0.0501193	0.0501193	0.0477327	0.0477327	0.0477327	0.0477327	0.0477327	0.111575	0.048926	0.047136	0.048926	0.048926	0.0393795	0.047136	0.0453461	0.0465394	0.0465394	0.0447494	0.0334129	0.0513126	0.050716	0.050716	0.050716	0.050716	0.050716	0.048926	0.0477327	0.0441527	0.0542959	0.048926	0.0477327	0.0477327	0.00178998	0.00178998
HQ141591/AH12/Human/China	0.105609	0.109189	0.00119332	0.00238663	0.00119332	0.000596659	0.000596659	0.00178998	0.00119332	0.000596659	0.0292363	0.00119332	0.000596659	0.00119332	0.00119332	0.0161098	0.0161098	0.00238663	0.00119332	0.0513126	0.0149165	0.052506	0.112768	0.0167064	0.0483294	0.052506	0.052506	0.0399761	0.050716	0.0465394	0.00298329	0.0137232	0.0155131	0.0501193	0.0483294	0.0477327	0.0477327	0.0477327	0.0477327	0.0477327	0.0149165	0.0513126	0.0352029	0.052506	0.0459427	0	0.0447494	0.0465394	0.0465394
HM802205/SD24/Human/China	0.105012	0.107995	0.048926	0.048926	0.0501193	0.0495227	0.0495227	0.0495227	0.048926	0.0495227	0.0346062	0.048926	0.0495227	0.0501193	0.0501193	0.0483294	0.0483294	0.0513126	0.0501193	0.00238663	0.048926	0.00357995	0.110382	0.050716	0.0173031	0.00357995	0.00357995	0.0214797	0.00178998	0.0071599	0.048926	0.0477327	0.0453461	0.0447494	0.0459427	0.0453461	0.0453461	0.0453461	0.0453461	0.0453461	0.0519093	0.00238663	0.0334129	0.048926	0.0435561	0.0501193	0.0423628	0.0453461	0.0453461
HM802204/SD4/Human/China	0.106205	0.109785	0.028043	0.028043	0.0292363	0.0286396	0.0286396	0.0286396	0.028043	0.0286396	0.00238663	0.028043	0.0286396	0.0292363	0.0292363	0.0292363	0.0292363	0.0304296	0.0292363	0.0363962	0.0268496	0.0375895	0.108592	0.0298329	0.0387828	0.0375895	0.0369928	0.0334129	0.0357995	0.0316229	0.0292363	0.0256563	0.0286396	0.0417661	0.0441527	0.0435561	0.0435561	0.0435561	0.0435561	0.0435561	0.0286396	0.0363962	0.0149165	0.0483294	0.0441527	0.0292363	0.0429594	0.0435561	0.0435561
AB985541.1/SPL087A/Human/Japan	0.108592	0.110382	0.0447494	0.0447494	0.0459427	0.0453461	0.0453461	0.0453461	0.0447494	0.0453461	0.0399761	0.0447494	0.0453461	0.0459427	0.0459427	0.0495227	0.0495227	0.0459427	0.0459427	0.0405728	0.048926	0.0417661	0.112172	0.047136	0.0375895	0.0417661	0.0417661	0.028043	0.0399761	0.0375895	0.047136	0.0477327	0.0435561	0.0328162	0.0417661	0.0411695	0.0411695	0.0411695	0.0411695	0.0411695	0.0483294	0.0405728	0.0405728	0.0483294	0.0393795	0.0459427	0.0381862	0.0316229	0.0316229
AB818002/SPL035A/Human/Japan	0.109189	0.112768	0.0477327	0.0477327	0.048926	0.0483294	0.0483294	0.0483294	0.0477327	0.0483294	0.0429594	0.0477327	0.0483294	0.048926	0.048926	0.0501193	0.0501193	0.0495227	0.048926	0.0459427	0.050716	0.0483294	0.110382	0.0495227	0.0483294	0.0477327	0.047136	0.0393795	0.0453461	0.0447494	0.0483294	0.0495227	0.047136	0.0477327	0.00119332	0.000596659	0.000596659	0.000596659	0.000596659	0.000596659	0.0477327	0.047136	0.0447494	0.0423628	0.0149165	0.0483294	0.0131265	0.0501193	0.0501193
AB817996.1/SPL003A/Human/Japan	0.107399	0.110979	0.0483294	0.0483294	0.0495227	0.048926	0.048926	0.048926	0.0483294	0.048926	0.0435561	0.0483294	0.048926	0.0495227	0.0495227	0.050716	0.050716	0.0501193	0.0495227	0.0465394	0.0513126	0.048926	0.109189	0.0501193	0.048926	0.0483294	0.0477327	0.0399761	0.0459427	0.0453461	0.048926	0.0501193	0.0477327	0.0483294	0.00417661	0.00357995	0.00357995	0.00357995	0.00357995	0.00357995	0.0483294	0.0477327	0.0441527	0.0417661	0.0167064	0.048926	0.0149165	0.050716	0.050716
AB817995/YG1/Human/Japan	0.105012	0.108592	0.0447494	0.0447494	0.0459427	0.0453461	0.0453461	0.0453461	0.0447494	0.0453461	0.0411695	0.0447494	0.0453461	0.0459427	0.0459427	0.0495227	0.0495227	0.047136	0.0459427	0.0441527	0.048926	0.0465394	0.105012	0.048926	0.0459427	0.0465394	0.0453461	0.0375895	0.0435561	0.0441527	0.0453461	0.0477327	0.0453461	0.047136	0.0113365	0.0107399	0.0107399	0.0107399	0.0107399	0.0107399	0.0459427	0.0453461	0.0429594	0.0417661	0.0131265	0.0453461	0.0113365	0.0495227	0.0495227
[truncated: 15 more columns]

## Sheet: Caption
Table. Estimates of Evolutionary Divergence between Sequences
The number of base differences per site from between sequences are shown. The rate variation among sites was modeled with a gamma distribution (shape parameter = 4). This analysis involved 64 nucleotide sequences. Codon positions included were 1st+2nd+3rd+Noncoding. All ambiguous positions were removed for each sequence pair (pairwise deletion option). There were a total of 1676 positions in the …
1. Tamura K., Stecher G., and Kumar S. (2021). MEGA 11: Molecular Evolutionary Genetics Analysis Version 11. Molecular Biology and Evolution https://doi.org/10.1093/molbev/msab120.
Disclaimer: Although utmost care has been taken to ensure the correctness of the caption, the caption text is provided "as is" without any warranty of any kind. Authors advise the user to carefully check the caption prior to its use for any purpose and report any errors or problems to the authors immediately (www.megasoftware.net). In no event shall the authors and their employers be liable for a…
