# Supplementary material for: Identification of a Novel Genotype of Severe Fever with Thrombocytopenia Syndrome Virus (SFTSV) in Northern Hebei Province, China
Source: Viruses. 2025 Nov 23;17(12):1534. doi: 10.3390/v17121534 (PMC12737708; doi:10.3390/v17121534)
Supplement: Supplementary file 1 [file viruses-17-01534-s001.zip › Table S7. NSs amino acid variation sites.xlsx]

## Sheet: Sequence Data
Domain: Data
SFTSZJK2/Hebei/2024	-1	0	0	0	M	S	L	S	K	Y	Y	N	I	D	L	K	S	V	A	L	N	V	N	T	V	R	L	E	P	S	L	G	E	F	P	T	L	R	R	N	L	V	E	C	S	C	S	V	L
SFTSZJK1/Hebei/2024	-1	0	0	0	.	.	.	.	.	.	.	.	.	.	.	.	.	.	.	.	.	.	.	.	.	.	.	.	.	.	.	.	.	.	.	.	.	.	.	.	.	.	.	.	.	.	.	.	.
PV259695/HeBYS/Sheep/2023/China	-1	0	0	0	.	.	.	.	.	C	S	.	V	.	.	.	.	.	.	M	.	A	.	.	.	.	.	.	.	.	.	.	.	Y	.	.	.	.	.	D	.	.	.	.	.	.	.	.	.
PQ827545/HBYS-2022/Human/China	-1	0	0	0	.	.	.	.	.	C	S	.	V	.	.	.	.	.	.	M	.	A	.	.	.	.	.	.	.	.	.	.	.	Y	.	.	.	.	.	D	.	.	.	.	.	.	.	.	.
PQ827542/HBYS-20/Human/China	-1	0	0	0	.	.	.	.	.	C	S	.	V	.	.	.	.	.	.	M	.	A	.	.	.	.	.	.	.	.	.	.	.	Y	.	.	.	.	.	D	.	.	.	.	.	.	.	.	.
PQ827541/HBMC-19/Human/China	-1	0	0	0	.	.	.	.	.	C	S	.	V	.	.	.	.	.	.	M	.	A	.	.	.	.	.	.	.	.	.	.	.	Y	.	.	.	.	.	D	.	.	.	.	.	.	.	.	.
PQ827539/HBYS-17/Human/China	-1	0	0	0	.	.	.	.	.	C	S	.	V	.	.	.	.	.	.	M	.	A	.	.	.	.	.	.	.	.	.	.	.	Y	.	.	.	.	.	D	.	.	.	.	.	.	.	.	.
PQ827538/HBYS-16/Human/China	-1	0	0	0	.	.	.	.	.	C	S	.	V	.	.	.	.	.	.	M	.	A	.	.	.	.	.	.	.	.	.	.	.	Y	.	.	.	.	.	D	.	.	.	.	.	.	.	.	.
PQ827537/HBHX-15/Human/China	-1	0	0	0	.	.	.	.	.	C	S	.	V	.	.	.	.	.	.	M	.	A	.	.	.	.	.	.	.	.	.	.	.	Y	.	.	.	.	.	D	.	.	.	.	.	.	.	.	.
PQ808908/HBHX-2022/Human/China	-1	0	0	0	.	.	.	.	.	C	S	.	V	.	.	.	.	.	.	M	.	A	.	.	.	.	.	.	.	.	.	.	.	Y	.	.	.	.	.	D	.	.	.	.	.	.	.	.	.
PQ808907/HBSN-2015/Human/China	-1	0	0	0	.	.	.	.	.	C	S	.	V	.	.	.	.	.	.	M	.	A	.	.	.	.	.	.	.	.	.	.	.	Y	.	.	.	.	.	D	.	.	.	.	.	.	.	.	.
PQ331243/HBPC-2/Dermacentor nuttalli/China	-1	0	0	0	.	.	.	.	.	C	S	.	V	.	.	.	.	.	.	M	.	A	.	.	.	.	.	.	.	.	.	.	.	Y	.	.	.	.	.	D	.	.	.	.	.	.	.	.	.
PQ331242/HBPC-1/Haemaphysalis longicornis/China	-1	0	0	0	.	.	.	.	.	C	S	.	V	.	.	.	.	.	.	M	.	A	.	.	.	.	.	.	.	.	.	.	.	Y	.	.	.	.	.	D	.	.	.	.	.	.	.	.	.
PQ331241/HBYS-6/Human/China	-1	0	0	0	.	.	.	.	.	C	S	.	V	.	.	.	.	.	.	M	.	A	.	.	.	.	.	.	.	.	.	.	.	Y	.	.	.	.	.	D	.	.	.	.	.	.	.	.	.
PQ331240/HBHX-5/Human/China	-1	0	0	0	.	.	.	.	.	C	S	.	V	.	.	.	.	.	.	V	.	A	.	.	.	.	.	.	.	.	.	.	.	Y	.	.	.	.	.	D	.	.	.	.	.	.	.	.	.
OR679086.1/BJ2023-PG-Camel/Beijing/2023	-1	0	0	0	.	.	.	.	.	C	S	.	V	.	.	.	.	.	.	M	.	A	.	.	.	.	.	.	.	.	.	.	.	Y	.	.	.	.	.	D	.	.	.	.	.	.	.	.	.
OR679085.1/BJ2023-PG-004/Beijing/2023	-1	0	0	0	.	.	.	.	.	C	S	.	V	.	.	.	.	.	.	M	.	A	.	.	.	.	.	.	.	.	.	.	.	Y	.	.	.	.	.	D	.	.	.	.	.	.	.	.	.
OR416797/JN25/Human/China	-1	0	0	0	.	.	.	.	.	C	S	.	V	.	.	.	.	.	.	M	.	A	.	.	.	.	.	.	.	.	.	.	.	Y	.	.	.	.	.	D	.	.	.	.	.	.	.	.	.
OR416782/JN17/Human/2024	-1	0	0	0	.	.	.	.	.	C	S	.	V	.	.	.	.	.	.	M	.	A	.	.	.	.	.	.	.	.	.	.	.	Y	.	.	.	.	.	D	.	.	.	.	.	.	.	.	.
OP379678.1/P6vero/China/Shandong/2021	-1	0	0	0	.	.	.	.	.	C	S	.	V	.	.	.	.	.	.	M	.	A	.	.	.	.	.	.	.	.	.	.	.	Y	.	.	.	.	.	D	.	.	.	.	.	.	.	.	.
OP379677.1/P24vero/China/Shandong/2021	-1	0	0	0	.	.	.	.	.	C	S	.	V	.	.	.	.	.	.	M	.	A	.	.	.	.	.	.	.	.	.	.	.	Y	.	.	.	.	.	D	.	.	.	.	.	.	.	.	.
OP379676.1/P31vero/China/Shandong/2020	-1	0	0	0	.	.	.	.	.	C	S	.	V	.	.	.	.	.	.	M	.	A	.	.	.	.	.	.	.	.	.	.	.	Y	.	.	.	.	.	D	.	.	.	.	.	.	.	.	.
OP313001.1 /SZW1604/Inner Mongolia/2016	-1	0	0	0	.	.	.	.	.	F	C	.	V	.	.	.	.	.	.	M	.	.	.	.	.	.	.	.	.	.	.	.	.	Y	.	.	.	.	.	.	.	.	.	.	.	.	N	.	.
OM452231.1/Hubei-314/Hubei/2019	-1	0	0	0	.	.	.	.	.	C	S	.	V	.	.	.	.	.	.	M	.	A	.	.	.	.	.	.	.	.	.	.	.	Y	.	.	.	.	.	D	.	.	.	.	.	.	.	.	.
OM452174.1/Hubei-166/Hubei/2019	-1	0	0	0	.	.	.	.	.	C	S	.	V	.	.	.	.	.	.	.	.	A	.	.	.	.	.	.	.	.	.	.	.	.	.	.	.	.	.	D	.	.	.	.	.	.	.	.	.
MW721878.1/SFTSV/LTSL1/Hubei/2019	-1	0	0	0	.	.	.	.	.	C	S	.	V	.	.	.	.	.	.	M	.	A	.	.	.	.	.	.	.	.	.	.	.	Y	.	.	.	.	.	D	.	.	.	.	.	.	.	.	.
MT413434.1/SDtickSFTS2018-01/China/Shandong/2018	-1	0	0	0	.	.	.	.	.	C	S	.	V	.	.	.	.	.	.	M	.	A	.	.	.	.	.	.	.	.	.	.	.	Y	.	.	.	.	.	D	.	.	.	.	.	.	.	.	.
MT309106.1/LN2014-50/Liaoning/2014	-1	0	0	0	.	.	.	.	.	C	S	.	V	.	.	.	.	.	.	M	.	A	.	.	.	.	.	.	.	.	.	.	.	Y	.	.	.	.	.	D	.	.	.	.	.	.	.	.	.
MT114331.1/SD2015-101/Shandong/2015	-1	0	0	0	.	.	.	.	.	C	S	.	V	.	.	.	.	.	.	M	.	A	.	.	.	.	.	.	.	.	.	.	.	Y	.	.	.	.	.	D	.	.	.	.	.	.	.	.	.
MT114326.1/SD2014-209/Shandong/2014	-1	0	0	0	.	.	.	.	.	C	S	.	V	.	.	.	.	.	.	M	.	A	.	.	.	.	.	.	.	.	.	.	.	Y	.	.	.	.	.	D	.	.	.	.	.	.	.	.	.
MT114275.1/SD2013-065/Shandong/2013	-1	0	0	0	.	.	.	.	.	C	S	.	V	.	.	.	.	.	.	M	.	A	.	.	.	.	.	.	.	.	.	.	.	Y	.	.	.	.	.	D	.	.	.	.	.	.	.	.	.
MN510198.2/12-China/Anhui-154/2012	-1	0	0	0	.	.	.	.	.	C	S	.	V	.	.	.	.	.	.	M	.	A	.	.	.	.	.	.	.	.	.	.	.	Y	.	.	.	.	.	D	.	.	.	.	.	.	.	.	.
MH790412.1/TICK/Hubei/2018	-1	0	0	0	.	.	.	.	.	C	S	.	V	.	.	.	.	.	.	M	.	A	.	.	.	.	.	.	.	.	.	.	.	Y	.	.	.	.	.	D	.	.	.	.	.	.	.	.	.
MF094799.1/16KS45/Japan/2021	-1	0	0	0	.	.	.	.	.	C	S	.	V	.	.	.	.	.	.	M	.	A	.	.	.	.	.	.	.	.	.	.	.	Y	.	.	.	.	.	D	.	.	.	.	.	.	.	.	.
LC663820.1/cat/1/Japan/2021	-1	0	0	0	.	.	.	.	.	C	S	.	V	.	.	.	.	.	.	M	.	A	.	.	.	.	.	.	.	.	.	.	.	Y	.	.	.	.	.	D	.	.	.	.	.	.	.	.	.
LC536537.1/N2/Japan/2022	-1	0	0	0	.	.	.	.	.	C	S	.	V	.	.	.	.	.	.	M	.	A	.	.	.	.	.	.	.	.	.	.	.	Y	.	.	.	.	.	D	.	.	.	.	.	.	.	.	.
LC536536.1/A17/Japan/2020	-1	0	0	0	.	.	.	.	.	C	S	.	V	.	.	.	.	.	.	M	.	A	.	.	.	.	.	.	.	.	.	.	.	Y	.	.	.	.	.	D	.	.	.	.	.	.	.	.	.
LC462231.1/H10/Miyazaki/Japan/2018	-1	0	0	0	.	.	.	.	.	C	S	.	V	.	.	.	.	.	.	M	.	A	.	.	.	.	.	.	.	.	.	.	.	Y	.	.	.	.	.	D	.	.	.	.	.	.	.	.	.
LC462230.1/H9/Miyazaki/Japan/2018	-1	0	0	0	.	.	.	.	.	C	S	.	V	.	.	.	.	.	.	M	.	A	.	.	.	.	.	.	.	.	.	.	.	Y	.	.	.	.	.	D	.	.	.	.	.	.	.	.	.
LC462229.1/cat/Miyazaki/Japan/2018	-1	0	0	0	.	.	.	.	.	C	S	.	V	.	.	.	.	.	.	M	.	A	.	.	.	.	.	.	.	.	.	.	.	Y	.	.	.	.	.	D	.	.	.	.	.	.	.	.	.
KY965091/HB2016-106/Human/China	-1	0	0	0	.	.	.	.	.	C	S	.	V	.	.	.	.	.	.	M	.	A	.	.	.	.	.	.	.	.	.	.	.	Y	.	.	.	.	.	D	.	.	.	.	.	.	.	.	.
KY965089.1/HB2016-090/Hubei/2016	-1	0	0	0	.	.	.	.	.	C	S	.	V	.	.	.	.	.	.	M	.	A	.	.	.	.	.	.	.	.	.	.	.	Y	.	.	.	.	.	D	.	.	.	.	.	.	.	.	.
KY965085.1/HB2016-055/Hubei/2016	-1	0	0	0	.	.	.	.	.	C	S	.	V	.	.	.	.	.	.	M	.	A	.	.	.	.	.	.	.	.	.	.	.	Y	.	.	.	.	.	D	.	.	.	.	.	.	.	.	.
KY789439/CB1/Human/Korea	-1	0	0	0	.	.	.	.	.	C	S	.	V	.	.	.	.	.	.	M	.	A	.	.	.	.	.	.	.	.	.	.	.	Y	.	.	.	.	.	D	.	.	.	.	.	.	.	.	.
KY273138/KAGWT/Haemaphysalis longicornis/Korea	-1	0	0	0	.	.	.	.	.	C	S	.	V	.	.	.	.	.	.	M	.	A	.	.	.	.	.	.	.	.	.	.	.	Y	.	.	.	.	.	D	.	.	.	.	.	.	.	.	.
KR017811/AH-YTY/Human/China	-1	0	0	0	.	.	.	.	.	C	S	.	V	.	.	.	.	.	.	M	.	A	.	.	.	.	.	.	.	.	.	.	.	Y	.	.	.	.	.	D	.	.	.	.	.	.	.	.	.
KP663736/KAGWH3/Human/Korea	-1	0	0	0	.	.	.	.	.	C	S	.	V	.	.	.	.	.	.	M	.	A	.	.	.	.	.	.	.	.	.	.	.	Y	.	.	.	.	.	D	.	.	.	.	.	.	.	.	.
KF791951/HL/Nymph/G2/Haemaphysalis longicornis/China	-1	0	0	0	.	.	.	.	.	C	S	.	V	.	.	.	.	.	.	M	.	A	.	.	.	.	.	.	.	.	.	.	.	Y	.	.	.	.	.	D	.	.	.	.	.	.	.	.	.
KF791948/HL/Injected/Human/China	-1	0	0	0	.	.	.	.	.	C	S	.	V	.	.	.	.	.	.	M	.	A	.	.	.	.	.	.	.	.	.	.	.	Y	.	.	.	.	.	D	.	.	.	.	.	.	.	.	.
KF358693/Gangwon/Korea	-1	0	0	0	.	.	.	.	.	C	S	.	V	.	.	.	.	.	.	M	.	A	.	.	.	.	.	.	.	.	.	.	.	Y	.	.	.	.	.	D	.	.	.	.	.	.	.	.	.
KF356528.1/YSHX002/henan	-1	0	0	0	.	.	.	.	.	C	S	.	V	.	.	.	.	.	.	M	.	A	.	.	.	.	.	.	.	.	.	.	.	Y	.	.	.	.	.	D	.	.	.	.	.	.	.	.	.
KC292273.1/HNXY212/henan	-1	0	0	0	.	.	.	.	.	C	S	.	V	.	.	.	.	.	.	.	.	A	.	.	.	.	.	.	.	.	.	.	.	.	.	.	.	.	.	D	.	.	.	.	.	.	.	.	.
JQ684873/SDLZtick12/Haemaphysalis longicornis/China	-1	0	0	0	.	.	.	.	.	C	S	.	V	.	.	.	.	.	.	M	.	A	.	.	.	.	.	.	.	.	.	.	.	Y	.	.	.	.	.	D	.	.	.	.	.	.	.	.	.
JQ670932.1/AHL//Human/China/2011	-1	0	0	0	.	.	.	.	.	C	S	.	V	.	.	.	.	.	.	M	.	A	.	.	.	.	.	.	.	.	.	.	.	Y	.	.	.	.	.	D	.	.	.	.	.	.	.	.	.
JF837595.1/JS2007-01/Jiangsu/2007	-1	0	0	0	.	.	.	.	.	C	S	.	V	.	.	.	.	.	.	M	.	A	.	.	.	.	.	.	.	.	.	.	.	Y	.	.	.	.	.	D	.	.	.	.	.	.	.	.	.
HQ141606/JS4/Human/China	-1	0	0	0	.	.	.	.	.	C	S	.	V	.	.	.	.	.	.	M	.	A	.	.	.	.	.	.	.	.	.	.	.	Y	.	.	.	.	.	D	.	.	.	.	.	.	.	.	.
HQ141600.1/HN13/China/2010	-1	0	0	0	.	.	.	.	.	C	S	.	V	.	.	.	.	.	.	M	.	A	.	.	.	.	.	.	.	.	.	.	.	Y	.	.	.	.	.	D	.	.	.	.	.	.	.	.	.
HQ141591/AH12/Human/China	-1	0	0	0	.	.	.	.	.	C	S	.	V	.	.	.	.	.	.	M	.	A	.	.	.	.	.	.	.	.	.	.	.	Y	.	.	.	.	.	D	.	.	.	.	.	.	.	.	.
HM802205/SD24/Human/China	-1	0	0	0	.	.	.	.	.	C	S	.	V	.	.	.	.	.	.	M	.	A	.	.	.	.	.	.	.	.	.	.	.	Y	.	.	.	.	.	D	.	.	.	.	.	.	.	.	.
HM802204/SD4/Human/China	-1	0	0	0	.	.	.	.	.	C	S	.	V	.	.	.	.	.	.	M	.	A	.	.	.	.	.	.	.	.	.	.	.	Y	.	.	.	.	.	D	.	.	.	.	.	.	.	.	.
AB985541.1/SPL087A/Human/Japan	-1	0	0	0	.	.	.	.	.	C	S	.	V	.	.	.	.	.	.	M	.	A	.	.	.	.	.	.	.	.	.	.	.	Y	.	.	.	.	.	D	.	.	.	.	.	.	.	.	.
AB818002/SPL035A/Human/Japan	-1	0	0	0	.	.	.	.	.	C	S	.	V	.	.	.	.	.	.	M	.	A	.	.	.	.	.	.	.	.	.	.	.	Y	.	.	.	.	.	D	.	.	.	.	.	.	.	.	.
AB817996.1/SPL003A/Human/Japan	-1	0	0	0	.	.	.	.	.	C	S	.	V	.	.	.	.	.	.	M	.	A	.	.	.	.	.	.	.	.	.	.	.	Y	.	.	.	.	.	D	.	.	.	.	.	.	.	.	.
AB817995/YG1/Human/Japan	-1	0	0	0	.	.	.	.	.	C	S	.	V	.	.	.	.	.	.	M	.	A	.	.	.	.	.	.	.	.	.	.	.	Y	.	.	.	.	.	D	.	.	.	.	.	.	.	.	.
SFTSZJK2/Hebei/2024	-1	0	0	0	L	D	M	Y	Y	K	D	L	D	C	Y	S	Q	R	E	L	S	A	L	R	W	P	S	G	K	P	S	V	W	F	L	Q	A	A	H	M	F	F	S	I	K	N	S	W	A
SFTSZJK1/Hebei/2024	-1	0	0	0	.	.	.	.	.	.	.	.	.	.	.	.	.	.	.	.	.	.	.	.	.	.	.	.	.	.	.	.	.	.	.	.	.	.	.	.	.	.	.	.	.	.	.	.	.
PV259695/HeBYS/Sheep/2023/China	-1	0	0	0	.	.	.	.	.	.	.	M	R	.	.	.	.	.	.	.	.	.	.	.	.	.	.	.	.	.	.	.	.	.	.	.	.	.	.	.	.	.	.	.	.	.	.	.	.
PQ827545/HBYS-2022/Human/China	-1	0	0	0	.	.	.	.	.	.	.	M	R	.	.	.	.	.	.	.	.	.	.	.	.	.	.	.	.	.	.	.	.	.	.	.	.	.	.	.	.	.	.	.	.	.	.	.	.
PQ827542/HBYS-20/Human/China	-1	0	0	0	.	.	.	.	.	.	.	M	R	.	.	.	.	.	.	.	.	.	.	.	.	.	.	.	.	.	.	.	.	.	.	.	.	.	.	.	.	.	.	.	.	.	.	.	.
PQ827541/HBMC-19/Human/China	-1	0	0	0	.	.	.	.	.	.	.	M	R	.	.	.	.	.	.	.	.	.	.	.	.	.	.	.	.	.	.	.	.	.	.	.	.	.	.	.	.	.	.	.	.	.	.	.	.
PQ827539/HBYS-17/Human/China	-1	0	0	0	.	.	.	.	.	.	.	M	R	.	.	.	.	.	.	.	.	.	.	.	.	.	.	.	.	.	.	.	.	.	.	.	.	.	.	.	.	.	.	.	.	.	.	.	.
PQ827538/HBYS-16/Human/China	-1	0	0	0	.	.	.	.	.	.	.	M	R	.	.	.	.	.	.	.	.	.	.	.	.	.	.	.	.	.	.	.	.	.	.	.	.	.	.	.	.	.	.	.	.	.	.	.	.
PQ827537/HBHX-15/Human/China	-1	0	0	0	.	.	.	.	.	.	.	M	R	.	.	.	.	.	.	.	.	.	.	.	.	.	.	.	.	.	.	.	.	.	.	.	.	.	.	.	.	.	.	.	.	.	.	.	.
PQ808908/HBHX-2022/Human/China	-1	0	0	0	.	.	.	.	.	.	.	M	R	.	.	.	.	.	.	.	.	.	.	.	.	.	.	.	.	.	.	.	.	.	.	.	.	.	.	.	.	.	.	.	.	.	.	.	.
PQ808907/HBSN-2015/Human/China	-1	0	0	0	.	.	.	.	.	.	.	M	R	.	.	.	.	.	.	.	.	.	.	.	.	.	.	.	.	.	.	.	.	.	.	.	.	.	.	.	.	.	.	.	.	.	.	.	.
PQ331243/HBPC-2/Dermacentor nuttalli/China	-1	0	0	0	.	.	.	.	.	.	.	M	R	.	.	.	.	.	.	.	.	.	.	.	.	.	.	.	.	.	.	.	.	.	.	.	.	.	.	.	.	.	.	.	.	.	.	.	.
PQ331242/HBPC-1/Haemaphysalis longicornis/China	-1	0	0	0	.	.	.	.	.	.	.	M	R	.	.	.	.	.	.	.	.	.	.	.	.	.	.	.	.	.	.	.	.	.	.	.	.	.	.	.	.	.	.	.	.	.	.	.	.
PQ331241/HBYS-6/Human/China	-1	0	0	0	.	.	.	.	.	.	.	M	R	.	.	.	.	.	.	.	.	.	.	.	.	.	.	.	.	.	.	.	.	.	.	.	.	.	.	.	.	.	.	.	.	.	.	.	.
PQ331240/HBHX-5/Human/China	-1	0	0	0	.	.	.	.	.	.	.	M	R	.	.	.	.	.	.	.	.	.	.	.	.	.	.	.	.	.	.	.	.	.	.	.	.	.	.	.	.	.	.	.	.	.	.	.	.
OR679086.1/BJ2023-PG-Camel/Beijing/2023	-1	0	0	0	.	.	.	.	.	.	.	M	R	.	.	.	.	.	.	.	.	.	.	.	.	.	.	.	.	.	.	.	.	.	.	.	.	.	.	.	.	.	.	.	.	.	.	.	.
OR679085.1/BJ2023-PG-004/Beijing/2023	-1	0	0	0	.	.	.	.	.	.	.	M	R	.	.	.	.	.	.	.	.	.	.	.	.	.	.	.	.	.	.	.	.	.	.	.	.	.	.	.	.	.	.	.	.	.	.	.	.
OR416797/JN25/Human/China	-1	0	0	0	.	.	.	.	.	.	.	M	R	.	.	.	.	.	.	.	.	.	.	.	.	.	.	.	.	.	.	.	.	.	.	.	.	.	.	.	.	.	.	.	.	.	.	.	.
OR416782/JN17/Human/2024	-1	0	0	0	.	.	.	.	.	.	.	M	R	.	.	.	.	.	.	.	.	.	.	.	.	.	.	.	.	.	.	.	.	.	.	.	.	.	.	.	.	.	.	.	.	.	.	.	.
OP379678.1/P6vero/China/Shandong/2021	-1	0	0	0	.	.	.	.	.	.	.	M	R	.	.	.	.	.	.	.	.	.	.	.	.	.	.	.	.	.	.	.	.	.	.	.	.	.	.	.	.	.	.	.	.	.	.	.	.
OP379677.1/P24vero/China/Shandong/2021	-1	0	0	0	.	.	.	.	.	.	.	M	R	.	.	.	.	.	.	.	.	.	.	.	.	.	.	.	.	.	.	.	.	.	.	.	.	.	.	.	.	.	.	.	.	.	.	.	.
OP379676.1/P31vero/China/Shandong/2020	-1	0	0	0	.	.	.	.	.	.	.	M	R	.	.	.	.	.	.	.	.	.	.	.	.	.	.	.	.	.	.	.	.	.	.	.	.	.	.	.	.	.	.	.	.	.	.	.	.
OP313001.1 /SZW1604/Inner Mongolia/2016	-1	0	0	0	.	.	.	.	.	.	.	.	E	.	.	.	.	.	.	.	.	.	.	.	.	.	.	.	.	.	.	.	.	.	.	.	.	.	.	.	.	.	.	.	.	.	.	.	.
OM452231.1/Hubei-314/Hubei/2019	-1	0	0	0	.	.	.	.	.	.	.	M	R	.	.	.	.	.	.	.	.	.	.	.	.	.	.	.	.	.	.	.	.	.	.	.	.	.	.	.	.	.	.	.	.	.	.	.	.
OM452174.1/Hubei-166/Hubei/2019	-1	0	0	0	.	.	.	.	.	.	.	M	R	.	.	.	.	.	.	.	.	.	.	.	.	.	.	.	.	.	.	.	.	.	.	.	.	.	.	.	.	.	.	.	.	.	.	.	.
MW721878.1/SFTSV/LTSL1/Hubei/2019	-1	0	0	0	.	.	.	.	.	.	.	M	R	.	.	.	.	.	.	.	.	.	.	.	.	.	.	.	.	.	.	.	.	.	.	.	.	.	.	.	.	.	.	.	.	.	.	.	.
MT413434.1/SDtickSFTS2018-01/China/Shandong/2018	-1	0	0	0	.	.	.	.	.	.	.	M	R	.	.	.	.	.	.	.	.	.	.	.	.	.	.	.	.	.	.	.	.	.	.	.	.	.	.	.	.	.	.	.	.	.	.	.	.
MT309106.1/LN2014-50/Liaoning/2014	-1	0	0	0	.	.	.	.	.	.	.	M	R	.	.	.	.	.	.	.	.	.	.	.	.	.	.	.	.	.	.	.	.	.	.	.	.	.	.	.	.	.	.	.	.	.	.	.	.
MT114331.1/SD2015-101/Shandong/2015	-1	0	0	0	.	.	.	.	.	.	.	M	R	.	.	.	.	.	.	.	.	.	.	.	.	.	.	.	.	.	.	.	.	.	.	.	.	.	.	.	.	.	.	.	.	.	.	.	.
MT114326.1/SD2014-209/Shandong/2014	-1	0	0	0	.	.	.	.	.	.	.	M	R	.	.	.	.	.	.	.	.	.	.	.	.	.	.	.	.	.	.	.	.	.	.	.	.	.	.	.	.	.	.	.	.	.	.	.	.
MT114275.1/SD2013-065/Shandong/2013	-1	0	0	0	.	.	.	.	.	.	.	M	R	.	.	.	.	.	.	.	.	.	.	.	.	.	.	.	.	.	.	.	.	.	.	.	.	.	.	.	.	.	.	.	.	.	.	.	.
MN510198.2/12-China/Anhui-154/2012	-1	0	0	0	.	.	.	.	.	.	.	M	R	.	.	.	.	.	.	.	.	.	.	.	.	.	.	.	.	.	.	.	.	.	.	.	.	.	.	.	.	.	.	.	.	.	.	.	.
MH790412.1/TICK/Hubei/2018	-1	0	0	0	.	.	.	.	.	.	.	M	R	.	.	.	.	.	.	.	.	.	.	.	.	.	.	.	.	.	.	.	.	.	.	.	.	.	.	.	.	.	.	.	.	.	.	.	.
MF094799.1/16KS45/Japan/2021	-1	0	0	0	.	.	.	.	.	.	.	M	R	.	.	.	.	.	.	.	.	.	.	.	.	.	.	.	.	.	.	.	.	.	.	.	.	.	.	.	.	.	.	.	.	.	.	.	.
LC663820.1/cat/1/Japan/2021	-1	0	0	0	.	.	.	.	.	.	.	M	R	.	.	.	.	.	.	.	.	.	.	.	.	.	.	.	.	.	.	.	.	.	.	.	.	.	.	.	.	.	.	.	.	.	.	.	.
LC536537.1/N2/Japan/2022	-1	0	0	0	.	.	.	.	.	.	.	M	R	.	.	.	.	.	.	.	.	.	.	.	.	.	.	.	.	.	.	.	.	.	.	.	.	.	.	.	.	.	.	.	.	.	.	.	.
LC536536.1/A17/Japan/2020	-1	0	0	0	.	.	.	.	.	.	.	M	R	.	.	.	.	.	.	.	.	.	.	.	.	.	.	.	.	.	.	.	.	.	.	.	.	.	.	.	.	.	.	.	.	.	.	.	.
LC462231.1/H10/Miyazaki/Japan/2018	-1	0	0	0	.	.	.	.	.	.	.	M	R	.	.	.	.	.	.	.	.	.	.	.	.	.	.	.	.	.	.	.	.	.	.	.	.	.	.	.	.	.	.	.	.	.	.	.	.
LC462230.1/H9/Miyazaki/Japan/2018	-1	0	0	0	.	.	.	.	.	.	.	M	R	.	.	.	.	.	.	.	.	.	.	.	.	.	.	.	.	.	.	.	.	.	.	.	.	.	.	.	.	.	.	.	.	.	.	.	.
LC462229.1/cat/Miyazaki/Japan/2018	-1	0	0	0	.	.	.	.	.	.	.	M	R	.	.	.	.	.	.	.	.	.	.	.	.	.	.	.	.	.	.	.	.	.	.	.	.	.	.	.	.	.	.	.	.	.	.	.	.
KY965091/HB2016-106/Human/China	-1	0	0	0	.	.	.	.	.	.	.	M	R	.	.	.	.	.	.	.	.	.	.	.	.	.	.	.	.	.	.	.	.	.	.	.	.	.	.	.	.	.	.	.	.	.	.	.	.
KY965089.1/HB2016-090/Hubei/2016	-1	0	0	0	.	.	.	.	.	.	.	M	R	.	.	.	.	.	.	.	.	.	.	.	.	.	.	.	.	.	.	.	.	.	.	.	.	.	.	.	.	.	.	.	.	.	.	.	.
KY965085.1/HB2016-055/Hubei/2016	-1	0	0	0	.	.	.	.	.	.	.	M	R	.	.	.	.	.	.	.	.	.	.	.	.	.	.	.	.	.	.	.	.	.	.	.	.	.	.	.	.	.	.	.	.	.	.	.	.
KY789439/CB1/Human/Korea	-1	0	0	0	.	.	.	.	.	.	.	M	R	.	.	.	.	.	.	.	.	.	.	.	.	.	.	.	.	.	.	.	.	.	.	.	.	.	.	.	.	.	.	.	.	.	.	.	.
KY273138/KAGWT/Haemaphysalis longicornis/Korea	-1	0	0	0	.	.	.	.	.	.	.	M	R	.	.	.	.	.	.	.	.	.	.	.	.	.	.	.	.	.	.	.	.	.	.	.	.	.	.	.	.	.	.	.	.	.	.	.	.
KR017811/AH-YTY/Human/China	-1	0	0	0	.	.	.	.	.	.	.	M	R	.	.	.	.	.	.	.	.	.	.	.	.	.	.	.	.	.	.	.	.	.	.	.	.	.	.	.	.	.	.	.	.	.	.	.	.
KP663736/KAGWH3/Human/Korea	-1	0	0	0	.	.	.	.	.	.	.	M	R	.	.	.	.	.	.	.	.	.	.	.	.	.	.	.	.	.	.	.	.	.	.	.	.	.	.	.	.	.	.	.	.	.	.	.	.
KF791951/HL/Nymph/G2/Haemaphysalis longicornis/China	-1	0	0	0	.	.	.	.	.	.	.	M	R	.	.	.	.	.	.	.	.	.	.	.	.	.	.	.	.	.	.	.	.	.	.	.	.	.	.	.	.	.	.	.	.	.	.	.	.
KF791948/HL/Injected/Human/China	-1	0	0	0	.	.	.	.	.	.	.	M	R	.	.	.	.	.	.	.	.	.	.	.	.	.	.	.	.	.	.	.	.	.	.	.	.	.	.	.	.	.	.	.	.	.	.	.	.
KF358693/Gangwon/Korea	-1	0	0	0	.	.	.	.	.	.	.	M	R	.	.	.	.	.	.	.	.	.	.	.	.	.	.	.	.	.	.	.	.	.	.	.	.	.	.	.	.	.	.	.	.	.	.	.	.
KF356528.1/YSHX002/henan	-1	0	0	0	.	.	.	.	.	.	.	M	R	.	.	.	.	.	.	.	.	.	.	.	.	.	.	.	.	.	.	.	.	.	.	.	.	.	.	.	.	.	.	.	.	.	.	.	.
KC292273.1/HNXY212/henan	-1	0	0	0	.	.	.	.	.	.	.	M	R	.	.	.	.	.	.	.	.	.	.	.	.	.	.	.	.	.	.	.	.	.	.	.	.	.	.	.	.	.	.	.	.	.	.	.	.
JQ684873/SDLZtick12/Haemaphysalis longicornis/China	-1	0	0	0	.	.	.	.	.	.	.	M	R	.	.	.	.	.	.	.	.	.	.	.	.	.	.	.	.	.	.	.	.	.	.	.	.	.	.	.	.	.	.	.	.	.	.	.	.
JQ670932.1/AHL//Human/China/2011	-1	0	0	0	.	.	.	.	.	.	.	M	R	.	.	.	.	.	.	.	.	.	.	.	.	.	.	.	.	.	.	.	.	.	.	.	.	.	.	.	.	.	.	.	.	.	.	.	.
JF837595.1/JS2007-01/Jiangsu/2007	-1	0	0	0	.	.	.	.	.	.	.	M	R	.	.	.	.	.	.	.	.	.	.	.	.	.	.	.	.	.	.	.	.	.	.	.	.	.	.	.	.	.	.	.	.	.	.	.	.
HQ141606/JS4/Human/China	-1	0	0	0	.	.	.	.	.	.	.	M	R	.	.	.	.	.	.	.	.	.	.	.	.	.	.	.	.	.	.	.	.	.	.	.	.	.	.	.	.	.	.	.	.	.	.	.	.
HQ141600.1/HN13/China/2010	-1	0	0	0	.	.	.	.	.	.	.	M	R	.	.	.	.	.	.	.	.	.	.	.	.	.	.	.	.	.	.	.	.	.	.	.	.	.	.	.	.	.	.	.	.	.	.	.	.
HQ141591/AH12/Human/China	-1	0	0	0	.	.	.	.	.	.	.	M	R	.	.	.	.	.	.	.	.	.	.	.	.	.	.	.	.	.	.	.	.	.	.	.	.	.	.	.	.	.	.	.	.	.	.	.	.
HM802205/SD24/Human/China	-1	0	0	0	.	.	.	.	.	.	.	M	R	.	.	.	.	.	.	.	.	.	.	.	.	.	.	.	.	.	.	.	.	.	.	.	.	.	.	.	.	.	.	.	.	.	.	.	.
HM802204/SD4/Human/China	-1	0	0	0	.	.	.	.	.	.	.	M	R	.	.	.	.	.	.	.	.	.	.	.	.	.	.	.	.	.	.	.	.	.	.	.	.	.	.	.	.	.	.	.	.	.	.	.	.
AB985541.1/SPL087A/Human/Japan	-1	0	0	0	.	.	.	.	.	.	.	M	R	.	.	.	.	.	.	.	.	.	.	.	.	.	.	.	.	.	.	.	.	.	.	.	.	.	.	.	.	.	.	.	.	.	.	.	.
AB818002/SPL035A/Human/Japan	-1	0	0	0	.	.	.	.	.	.	.	M	R	.	.	.	.	.	.	.	.	.	.	.	.	.	.	.	.	.	.	.	.	.	.	.	.	.	.	.	.	.	.	.	.	.	.	.	.
AB817996.1/SPL003A/Human/Japan	-1	0	0	0	.	.	.	.	.	.	.	M	R	.	.	.	.	.	.	.	.	.	.	.	.	.	.	.	.	.	.	.	.	.	.	.	.	.	.	.	.	.	.	.	.	.	.	.	.
AB817995/YG1/Human/Japan	-1	0	0	0	.	.	.	.	.	.	.	M	R	.	.	.	.	.	.	.	.	.	.	.	.	.	.	.	.	.	.	.	.	.	.	.	.	.	.	.	.	.	.	.	.	.	.	.	.
SFTSZJK2/Hebei/2024	-1	0	0	0	E	K	R	R	L	R	L	G	L	P	E	I	L	I	T	G	L	S	P	I	L	D	V	A	L	L	Q	I	E	S	L	A	R	L	R	G	M	S	L	N	H	H	L	F	T
SFTSZJK1/Hebei/2024	-1	0	0	0	.	.	.	.	.	.	.	.	.	.	.	.	.	.	.	.	.	.	.	.	.	.	.	.	.	.	.	.	.	.	.	.	.	.	.	.	.	.	.	.	.	.	.	.	.
PV259695/HeBYS/Sheep/2023/China	-1	0	0	0	.	.	.	.	.	.	.	.	.	.	D	.	.	.	.	.	.	.	.	.	.	.	.	.	.	.	.	.	.	.	.	.	.	.	.	.	.	.	.	.	.	.	.	.	.
PQ827545/HBYS-2022/Human/China	-1	0	0	0	.	.	.	.	.	.	.	.	.	.	D	.	.	.	.	.	.	.	.	.	.	.	.	.	.	.	.	.	.	.	.	.	.	.	.	.	.	.	.	.	.	.	.	.	.
PQ827542/HBYS-20/Human/China	-1	0	0	0	.	.	.	.	.	.	.	.	.	.	D	.	.	.	.	.	.	.	.	.	.	.	.	.	.	.	.	.	.	.	.	.	.	.	.	.	.	.	.	.	.	.	.	.	.
PQ827541/HBMC-19/Human/China	-1	0	0	0	.	.	.	.	.	.	.	.	.	.	D	.	.	.	.	.	.	.	.	.	.	.	.	.	.	.	.	.	.	.	.	.	.	.	.	.	.	.	.	.	.	.	.	.	.
PQ827539/HBYS-17/Human/China	-1	0	0	0	.	.	.	.	.	.	.	.	.	.	D	.	.	.	.	.	.	.	.	.	.	.	.	.	.	.	.	.	.	.	.	.	.	.	.	.	.	.	.	.	.	.	.	.	.
PQ827538/HBYS-16/Human/China	-1	0	0	0	.	.	.	.	.	.	.	.	.	.	D	.	.	.	.	.	.	.	.	.	.	.	.	.	.	.	.	.	.	.	.	.	.	.	.	.	.	.	.	.	.	.	.	.	.
PQ827537/HBHX-15/Human/China	-1	0	0	0	.	.	.	.	.	.	.	.	.	.	D	.	.	.	.	.	.	.	.	.	.	.	.	.	.	.	.	.	.	.	.	.	.	.	.	.	.	.	.	.	.	.	.	.	.
PQ808908/HBHX-2022/Human/China	-1	0	0	0	.	.	.	.	.	.	.	.	.	.	D	.	.	.	.	.	.	.	.	.	.	.	.	.	.	.	.	.	.	.	.	.	.	.	.	.	.	.	.	.	.	.	.	.	.
PQ808907/HBSN-2015/Human/China	-1	0	0	0	.	.	.	.	.	.	.	.	.	.	.	.	.	.	.	.	.	.	.	.	.	.	.	.	.	.	.	.	.	.	.	.	.	.	.	.	.	.	.	.	.	.	.	.	.
PQ331243/HBPC-2/Dermacentor nuttalli/China	-1	0	0	0	.	.	.	.	.	.	.	.	.	.	D	.	.	.	.	.	.	.	.	.	.	.	.	.	.	.	.	.	.	.	.	.	.	.	.	.	.	.	.	.	.	.	.	.	.
PQ331242/HBPC-1/Haemaphysalis longicornis/China	-1	0	0	0	.	.	.	.	.	.	.	.	.	.	D	.	.	.	.	.	.	.	.	.	.	.	.	.	.	.	.	.	.	.	.	.	.	.	.	.	.	.	.	.	.	.	.	.	.
PQ331241/HBYS-6/Human/China	-1	0	0	0	.	.	.	.	.	.	.	.	.	.	D	.	.	.	.	.	.	.	.	.	.	.	.	.	.	.	.	.	.	.	.	.	.	.	.	.	.	.	.	.	.	.	.	.	.
PQ331240/HBHX-5/Human/China	-1	0	0	0	.	.	.	.	.	.	.	.	.	.	D	.	.	.	.	.	.	.	.	.	.	.	.	.	.	.	.	.	.	.	.	.	.	.	.	.	.	.	.	.	.	.	.	.	.
OR679086.1/BJ2023-PG-Camel/Beijing/2023	-1	0	0	0	.	.	.	.	.	.	.	.	.	.	D	.	.	.	.	.	.	.	.	.	.	.	.	.	.	.	.	.	.	.	.	.	.	.	.	.	.	.	.	.	.	.	.	.	.
OR679085.1/BJ2023-PG-004/Beijing/2023	-1	0	0	0	.	.	.	.	.	.	.	.	.	.	D	.	.	.	.	.	.	.	.	.	.	.	.	.	.	.	.	.	.	.	.	.	.	.	.	.	.	.	.	.	.	.	.	.	.
OR416797/JN25/Human/China	-1	0	0	0	.	.	.	.	.	.	.	.	.	.	D	.	.	.	.	.	.	.	.	.	.	.	.	.	.	.	.	.	.	.	.	.	.	.	.	.	.	.	.	.	.	.	.	.	.
OR416782/JN17/Human/2024	-1	0	0	0	.	.	.	.	.	.	.	.	.	.	D	.	.	.	.	.	.	.	.	.	.	.	.	.	.	.	.	.	.	.	.	.	.	.	.	.	.	.	.	.	.	.	.	.	.
OP379678.1/P6vero/China/Shandong/2021	-1	0	0	0	.	.	.	.	.	.	.	.	.	.	.	.	.	.	.	.	.	.	.	.	.	.	.	.	.	.	.	.	.	.	.	.	.	.	.	.	.	.	.	.	.	.	.	.	.
OP379677.1/P24vero/China/Shandong/2021	-1	0	0	0	.	.	.	.	.	.	.	.	.	.	D	.	.	.	.	.	.	.	.	.	.	.	.	.	.	.	.	.	.	.	.	.	.	.	.	.	.	.	.	.	.	.	.	.	.
OP379676.1/P31vero/China/Shandong/2020	-1	0	0	0	.	.	.	.	.	.	.	.	.	.	.	.	.	.	.	.	.	.	.	.	.	.	.	.	.	.	.	.	.	.	.	.	.	.	.	.	.	.	.	.	.	.	.	.	.
OP313001.1 /SZW1604/Inner Mongolia/2016	-1	0	0	0	.	.	.	.	.	.	.	.	.	.	.	.	.	.	.	.	.	.	.	.	.	.	.	.	.	.	.	.	.	.	.	.	.	.	.	.	.	.	.	.	.	.	.	.	.
OM452231.1/Hubei-314/Hubei/2019	-1	0	0	0	.	.	.	.	.	.	.	.	.	.	D	.	.	.	.	.	.	.	.	.	.	.	.	.	.	.	.	.	.	.	.	.	.	.	.	.	.	.	.	.	.	.	.	.	.
OM452174.1/Hubei-166/Hubei/2019	-1	0	0	0	.	.	.	.	.	.	.	.	.	.	.	T	.	.	.	.	.	.	.	.	.	.	.	.	.	.	.	.	.	.	.	.	.	.	.	.	.	.	.	.	.	.	.	.	.
MW721878.1/SFTSV/LTSL1/Hubei/2019	-1	0	0	0	.	.	.	.	.	.	.	.	.	.	.	.	.	.	.	.	.	.	.	.	.	.	.	.	.	.	.	.	.	.	.	.	.	.	.	.	.	.	.	.	.	.	.	.	.
MT413434.1/SDtickSFTS2018-01/China/Shandong/2018	-1	0	0	0	.	.	.	.	.	.	.	.	.	.	.	.	.	.	.	.	.	.	.	.	.	.	.	.	.	.	.	.	.	.	.	.	.	.	.	.	.	.	.	.	.	.	.	.	.
MT309106.1/LN2014-50/Liaoning/2014	-1	0	0	0	.	.	.	.	.	.	.	.	.	.	.	.	.	.	.	.	.	.	.	.	.	.	.	.	.	.	.	.	.	.	.	.	.	.	.	.	.	.	.	.	.	.	.	.	.
MT114331.1/SD2015-101/Shandong/2015	-1	0	0	0	.	.	.	.	.	.	.	.	.	.	.	.	.	.	.	.	.	.	.	.	.	.	.	.	.	.	.	.	.	.	.	.	.	.	.	.	.	.	.	.	.	.	.	.	.
MT114326.1/SD2014-209/Shandong/2014	-1	0	0	0	.	.	.	.	.	.	.	.	.	.	.	.	.	.	.	.	.	.	.	.	.	.	.	.	.	.	.	.	.	.	.	.	.	.	.	.	.	.	.	.	.	.	.	.	.
MT114275.1/SD2013-065/Shandong/2013	-1	0	0	0	.	.	.	.	.	.	.	.	.	.	D	.	.	.	.	.	.	.	.	.	.	.	.	.	.	.	.	.	.	.	.	.	.	.	.	.	.	.	.	.	.	.	.	.	.
MN510198.2/12-China/Anhui-154/2012	-1	0	0	0	.	.	.	.	.	.	.	.	.	.	D	.	.	.	.	.	.	.	.	.	.	.	.	.	.	.	.	.	.	.	.	.	.	.	.	.	.	.	.	.	.	.	.	.	.
MH790412.1/TICK/Hubei/2018	-1	0	0	0	.	.	.	.	.	.	.	.	.	.	D	.	.	.	.	.	.	.	.	.	.	.	.	.	.	.	.	.	.	.	.	.	.	.	.	.	.	.	.	.	.	.	.	.	.
MF094799.1/16KS45/Japan/2021	-1	0	0	0	.	.	.	.	.	.	.	.	.	.	.	.	.	.	.	.	.	.	.	.	.	.	.	.	.	.	.	.	.	.	.	.	.	.	.	.	.	.	.	.	.	.	.	.	.
LC663820.1/cat/1/Japan/2021	-1	0	0	0	.	.	.	.	.	.	.	.	.	.	.	.	.	.	.	.	.	.	.	.	.	.	.	.	.	.	.	.	.	.	.	.	.	.	.	.	.	.	.	.	.	.	.	.	.
LC536537.1/N2/Japan/2022	-1	0	0	0	.	.	.	.	.	.	.	.	.	.	.	.	.	.	.	.	.	.	.	.	.	.	.	.	.	.	.	.	.	.	.	.	.	.	.	.	.	.	.	.	.	.	.	.	.
LC536536.1/A17/Japan/2020	-1	0	0	0	.	.	.	.	.	.	.	.	.	.	.	.	.	.	.	.	.	.	.	.	.	.	.	.	.	.	.	.	.	.	.	.	.	.	.	.	.	.	.	.	.	.	.	.	.
LC462231.1/H10/Miyazaki/Japan/2018	-1	0	0	0	.	.	.	.	.	.	.	.	.	.	.	.	.	.	.	.	.	.	.	.	.	.	.	.	.	.	.	.	.	.	.	.	.	.	.	.	.	.	.	.	.	.	.	.	.
LC462230.1/H9/Miyazaki/Japan/2018	-1	0	0	0	.	.	.	.	.	.	.	.	.	.	.	.	.	.	.	.	.	.	.	.	.	.	.	.	.	.	.	.	.	.	.	.	.	.	.	.	.	.	.	.	.	.	.	.	.
LC462229.1/cat/Miyazaki/Japan/2018	-1	0	0	0	.	.	.	.	.	.	.	.	.	.	.	.	.	.	.	.	.	.	.	.	.	.	.	.	.	.	.	.	.	.	.	.	.	.	.	.	.	.	.	.	.	.	.	.	.
KY965091/HB2016-106/Human/China	-1	0	0	0	.	.	.	.	.	.	.	.	.	.	D	.	.	.	.	.	.	.	.	.	.	.	.	.	.	.	.	.	.	.	.	.	.	.	.	.	.	.	.	.	.	.	.	.	.
KY965089.1/HB2016-090/Hubei/2016	-1	0	0	0	.	.	.	.	.	.	.	.	.	.	.	.	.	.	.	.	.	.	.	.	.	.	.	.	.	.	.	.	.	.	.	.	.	.	.	.	.	.	.	.	.	.	.	.	.
KY965085.1/HB2016-055/Hubei/2016	-1	0	0	0	.	.	.	.	.	.	.	.	.	.	.	.	.	.	.	.	.	.	.	.	.	.	.	.	.	.	.	.	.	.	.	.	.	.	.	.	.	.	.	.	.	.	.	.	.
KY789439/CB1/Human/Korea	-1	0	0	0	.	.	.	.	.	.	.	.	.	.	.	.	.	.	.	.	.	.	.	.	.	.	.	.	.	.	.	.	.	.	.	.	.	.	.	.	.	.	.	.	.	.	.	.	.
KY273138/KAGWT/Haemaphysalis longicornis/Korea	-1	0	0	0	.	.	.	.	.	.	.	.	.	.	.	.	.	.	.	.	.	.	.	.	.	.	.	.	.	.	.	.	.	.	.	.	.	.	.	.	.	.	.	.	.	.	.	.	.
KR017811/AH-YTY/Human/China	-1	0	0	0	.	.	.	.	.	.	.	.	.	.	D	.	.	.	.	.	.	.	.	.	.	.	.	.	.	.	.	.	.	.	.	.	.	.	.	.	.	.	.	.	.	.	.	.	.
KP663736/KAGWH3/Human/Korea	-1	0	0	0	.	.	.	.	.	.	.	.	.	.	.	.	.	.	.	.	.	.	.	.	.	.	.	.	.	.	.	.	.	.	.	.	.	.	.	.	.	.	.	.	.	.	.	.	.
KF791951/HL/Nymph/G2/Haemaphysalis longicornis/China	-1	0	0	0	.	.	.	.	.	.	.	.	.	.	.	.	.	.	.	.	.	.	.	.	.	.	.	.	.	.	.	.	.	.	.	.	.	.	.	.	.	.	.	.	.	.	.	.	.
KF791948/HL/Injected/Human/China	-1	0	0	0	.	.	.	.	.	.	.	.	.	.	.	.	.	.	.	.	.	.	.	.	.	.	.	.	.	.	.	.	.	.	.	.	.	.	.	.	.	.	.	.	.	.	.	.	.
KF358693/Gangwon/Korea	-1	0	0	0	.	.	.	.	.	.	.	.	.	.	D	.	.	.	.	.	.	.	.	.	.	.	.	.	.	.	.	.	.	.	.	.	.	.	.	.	.	.	.	.	.	.	.	.	.
KF356528.1/YSHX002/henan	-1	0	0	0	.	.	.	.	.	.	.	.	.	.	.	.	.	.	.	.	.	.	.	.	.	.	.	.	.	.	.	.	.	.	.	.	.	.	.	.	.	.	.	.	.	.	.	.	.
KC292273.1/HNXY212/henan	-1	0	0	0	.	.	.	.	.	.	.	.	.	.	.	T	.	.	.	.	.	.	.	.	.	.	.	.	.	.	.	.	.	.	.	.	.	.	.	.	.	.	.	.	.	.	.	.	.
JQ684873/SDLZtick12/Haemaphysalis longicornis/China	-1	0	0	0	.	.	.	.	.	.	.	.	.	.	D	.	.	.	.	.	.	.	.	.	.	.	.	.	.	.	.	.	.	.	.	.	.	.	.	.	.	.	.	.	.	.	.	.	.
JQ670932.1/AHL//Human/China/2011	-1	0	0	0	.	.	.	.	.	.	.	.	.	.	.	.	.	.	.	.	.	.	.	.	.	.	.	.	.	.	.	.	.	.	.	.	.	.	.	.	.	.	.	.	.	.	.	.	.
JF837595.1/JS2007-01/Jiangsu/2007	-1	0	0	0	.	.	.	.	.	.	.	.	.	.	.	.	.	.	.	.	.	.	.	.	.	.	.	.	.	.	.	.	.	.	.	.	.	.	.	.	.	.	.	.	.	.	.	.	.
HQ141606/JS4/Human/China	-1	0	0	0	.	.	.	.	.	.	.	.	.	.	.	.	.	.	.	.	.	.	.	.	.	.	.	.	.	.	.	.	.	.	.	.	.	.	.	.	.	.	.	.	.	.	.	.	.
HQ141600.1/HN13/China/2010	-1	0	0	0	.	.	.	.	.	.	.	.	.	.	.	.	.	.	.	.	.	.	.	.	.	.	.	.	.	.	.	.	.	.	.	.	.	.	.	.	.	.	.	.	.	.	.	.	.
HQ141591/AH12/Human/China	-1	0	0	0	.	.	.	.	.	.	.	.	.	.	D	.	.	.	.	.	.	.	.	.	.	.	.	.	.	.	.	.	.	.	.	.	.	.	.	.	.	.	.	.	.	.	.	.	.
HM802205/SD24/Human/China	-1	0	0	0	.	.	.	.	.	.	.	.	.	.	.	.	.	.	.	.	.	.	.	.	.	.	.	.	.	.	.	.	.	.	.	.	.	.	.	.	.	.	.	.	.	.	.	.	.
HM802204/SD4/Human/China	-1	0	0	0	.	.	.	.	.	.	.	.	.	.	.	.	.	.	.	.	.	.	.	.	.	.	.	.	.	.	.	.	.	.	.	.	.	.	.	.	.	.	.	.	.	.	.	.	.
AB985541.1/SPL087A/Human/Japan	-1	0	0	0	.	.	.	.	.	.	.	.	.	.	.	.	.	.	.	.	.	.	.	.	.	.	.	.	.	.	.	.	.	.	.	.	.	.	.	.	.	.	.	.	.	.	.	.	.
AB818002/SPL035A/Human/Japan	-1	0	0	0	.	.	.	.	.	.	.	.	.	.	.	.	.	.	.	.	.	.	.	.	.	.	.	.	.	.	.	.	.	.	.	.	.	.	.	.	.	.	.	.	.	.	.	.	.
AB817996.1/SPL003A/Human/Japan	-1	0	0	0	.	.	.	.	.	.	.	.	.	.	.	.	.	.	.	.	.	.	.	.	.	.	.	.	.	.	.	.	.	.	.	.	.	.	.	.	.	.	.	.	.	.	.	.	.
AB817995/YG1/Human/Japan	-1	0	0	0	.	.	.	.	.	.	.	.	.	.	.	.	.	.	.	.	.	.	.	.	.	.	.	.	.	.	.	.	.	.	.	.	.	.	.	.	.	.	.	.	.	.	.	.	.
SFTSZJK2/Hebei/2024	-1	0	0	0	P	Q	V	L	Q	G	Y	P	Y	L	M	A	H	Y	L	N	K	C	P	F	H	N	L	I	R	H	D	E	E	L	R	A	A	A	L	N	T	I	W	G	K	D	W	P	A
SFTSZJK1/Hebei/2024	-1	0	0	0	.	.	.	.	.	.	.	.	.	.	.	.	.	.	.	.	.	.	.	.	.	.	.	.	.	.	.	.	.	.	.	.	.	.	.	.	.	.	.	.	.	.	.	.	.
PV259695/HeBYS/Sheep/2023/China	-1	0	0	0	.	G	.	.	.	.	.	.	.	.	.	.	.	.	.	.	R	.	.	.	.	.	.	.	.	F	.	.	.	.	.	T	.	.	.	.	.	.	.	.	R	.	.	.	.
PQ827545/HBYS-2022/Human/China	-1	0	0	0	.	G	.	.	.	.	.	.	.	.	.	.	.	.	.	.	R	.	.	.	.	.	.	.	.	F	.	.	.	.	.	T	.	.	.	.	.	.	.	.	R	.	.	.	.
PQ827542/HBYS-20/Human/China	-1	0	0	0	.	G	.	.	.	.	.	.	.	.	.	.	.	.	.	.	R	.	.	.	.	.	.	.	.	F	.	.	.	.	.	T	.	.	.	.	.	.	.	.	R	.	.	.	.
PQ827541/HBMC-19/Human/China	-1	0	0	0	.	G	.	.	.	.	.	.	.	.	.	.	.	.	.	.	R	.	.	.	.	.	.	.	.	F	.	.	.	.	.	T	.	.	.	.	.	.	.	.	R	.	.	.	.
PQ827539/HBYS-17/Human/China	-1	0	0	0	.	G	.	.	.	.	.	.	.	.	.	.	.	.	.	.	R	.	.	.	.	.	.	.	.	F	.	.	.	.	.	T	.	.	.	.	.	.	.	.	R	.	.	.	.
PQ827538/HBYS-16/Human/China	-1	0	0	0	.	G	.	.	.	.	.	.	.	.	.	.	.	.	.	.	R	.	.	.	.	.	.	.	.	F	.	.	.	.	.	T	.	.	.	.	.	.	.	.	R	.	.	.	.
PQ827537/HBHX-15/Human/China	-1	0	0	0	.	G	.	.	.	.	.	.	.	.	.	.	.	.	.	.	R	.	.	.	.	.	.	.	.	F	.	.	.	.	.	T	.	.	.	.	.	.	.	.	R	.	.	.	.
PQ808908/HBHX-2022/Human/China	-1	0	0	0	.	G	.	.	.	.	.	.	.	.	.	.	.	.	.	.	R	.	.	.	.	.	.	.	.	F	.	.	.	.	.	T	.	.	.	.	.	.	.	.	R	.	.	.	.
PQ808907/HBSN-2015/Human/China	-1	0	0	0	.	G	.	.	.	.	.	.	.	.	.	.	.	.	.	.	R	.	.	.	.	.	.	.	.	F	.	.	.	.	.	T	.	.	.	.	.	.	.	.	R	.	.	.	.
PQ331243/HBPC-2/Dermacentor nuttalli/China	-1	0	0	0	.	G	.	.	.	.	.	.	.	.	.	.	.	.	.	.	R	.	.	.	.	.	.	.	.	F	.	.	.	.	.	T	.	.	.	.	.	.	.	.	R	.	.	.	.
PQ331242/HBPC-1/Haemaphysalis longicornis/China	-1	0	0	0	.	G	.	.	.	.	.	.	.	.	.	.	.	.	.	.	R	.	.	.	.	.	.	.	.	F	.	.	.	.	.	T	.	.	.	.	.	.	.	.	R	.	.	.	.
PQ331241/HBYS-6/Human/China	-1	0	0	0	.	G	.	.	.	.	.	.	.	.	.	.	.	.	.	.	R	.	.	.	.	.	.	.	.	F	.	.	.	.	.	T	.	.	.	.	.	.	.	.	R	.	.	.	.
PQ331240/HBHX-5/Human/China	-1	0	0	0	.	G	.	.	.	.	.	.	.	.	.	.	.	.	.	.	R	.	.	.	.	.	.	.	.	F	.	.	.	.	.	T	.	.	.	.	.	.	.	.	R	.	.	.	.
OR679086.1/BJ2023-PG-Camel/Beijing/2023	-1	0	0	0	.	G	.	.	.	.	.	.	.	.	.	.	.	.	.	.	R	.	.	.	.	.	.	.	.	F	.	.	.	.	.	T	.	.	.	.	.	.	.	.	R	.	.	.	.
OR679085.1/BJ2023-PG-004/Beijing/2023	-1	0	0	0	.	G	.	.	.	.	.	.	.	.	.	.	.	.	.	.	R	.	.	.	.	.	.	.	.	F	.	.	.	.	.	T	.	.	.	.	.	.	.	.	R	.	.	.	.
OR416797/JN25/Human/China	-1	0	0	0	.	G	.	.	.	.	.	.	.	.	.	.	.	.	.	.	R	.	.	.	.	.	.	.	.	F	.	.	.	.	.	T	.	.	.	.	.	.	.	.	R	.	.	.	.
OR416782/JN17/Human/2024	-1	0	0	0	.	G	.	.	.	.	.	.	.	.	.	.	.	.	.	.	R	.	.	.	.	.	.	.	.	F	.	.	.	.	.	T	.	.	.	.	.	.	.	.	R	.	.	.	.
OP379678.1/P6vero/China/Shandong/2021	-1	0	0	0	.	G	.	.	H	.	.	.	H	.	.	.	.	.	.	.	R	.	.	.	.	.	.	.	.	F	.	.	.	.	.	T	.	.	.	.	.	.	.	.	R	.	.	.	.
OP379677.1/P24vero/China/Shandong/2021	-1	0	0	0	.	G	.	.	.	.	.	.	.	.	.	.	.	.	.	.	R	.	.	.	.	.	.	.	.	F	.	.	.	.	.	T	.	.	.	.	.	.	.	.	R	.	.	.	.
OP379676.1/P31vero/China/Shandong/2020	-1	0	0	0	.	G	.	.	H	.	.	.	H	.	.	.	.	.	.	.	R	.	.	.	.	.	.	.	.	F	.	.	.	.	.	T	.	.	.	.	.	.	.	.	R	.	.	.	.
OP313001.1 /SZW1604/Inner Mongolia/2016	-1	0	0	0	.	.	.	.	.	.	.	.	.	.	.	.	.	.	.	.	.	.	.	.	.	.	.	.	.	.	.	.	.	.	.	.	V	.	.	.	.	.	.	.	.	.	.	.	.
OM452231.1/Hubei-314/Hubei/2019	-1	0	0	0	.	G	.	.	.	.	.	.	.	.	.	.	.	.	.	.	R	.	.	.	.	.	.	.	.	F	.	.	.	.	.	T	.	.	.	.	.	.	.	.	R	.	.	.	.
OM452174.1/Hubei-166/Hubei/2019	-1	0	0	0	.	G	.	.	.	.	.	.	H	.	.	.	.	.	.	.	R	.	.	.	.	.	.	.	.	F	.	.	.	.	.	T	.	.	.	.	.	.	.	.	R	.	.	.	.
MW721878.1/SFTSV/LTSL1/Hubei/2019	-1	0	0	0	.	G	.	.	H	.	.	.	H	.	.	.	.	.	.	.	R	.	.	.	.	.	.	.	.	F	.	.	.	.	.	T	.	.	.	.	.	.	.	.	R	.	.	.	.
MT413434.1/SDtickSFTS2018-01/China/Shandong/2018	-1	0	0	0	.	G	.	.	H	.	.	.	H	.	.	.	.	.	.	.	R	.	.	.	.	.	.	.	.	F	.	.	.	.	.	T	.	.	.	.	.	.	.	.	R	.	.	.	.
MT309106.1/LN2014-50/Liaoning/2014	-1	0	0	0	.	G	.	.	.	.	.	.	.	.	.	.	.	.	.	.	R	.	.	.	.	.	.	.	.	F	.	.	.	.	.	T	.	.	.	.	.	.	.	.	R	.	.	.	.
MT114331.1/SD2015-101/Shandong/2015	-1	0	0	0	.	G	.	.	H	.	.	.	H	.	.	.	.	.	.	.	R	.	.	.	.	.	.	.	.	F	.	.	.	.	.	T	.	.	.	.	.	.	.	.	R	.	.	.	.
MT114326.1/SD2014-209/Shandong/2014	-1	0	0	0	.	G	.	.	H	.	.	.	H	.	.	.	.	.	.	.	R	.	.	.	.	.	.	.	.	F	.	.	.	.	.	T	.	.	.	.	.	.	.	.	R	.	.	.	.
MT114275.1/SD2013-065/Shandong/2013	-1	0	0	0	.	G	.	.	.	.	.	.	.	.	.	.	.	.	.	.	R	.	.	.	.	.	.	.	.	F	.	.	.	.	.	T	.	.	.	.	.	.	.	.	R	.	.	.	.
MN510198.2/12-China/Anhui-154/2012	-1	0	0	0	.	G	.	.	.	.	.	.	.	.	.	.	.	.	.	.	R	.	.	.	.	.	.	.	.	F	.	.	.	.	.	T	.	.	.	.	.	.	.	.	R	.	.	.	.
MH790412.1/TICK/Hubei/2018	-1	0	0	0	.	G	.	.	.	.	.	.	.	.	.	.	.	.	.	.	R	.	.	.	.	.	.	.	.	F	.	.	.	.	.	T	.	.	.	.	.	.	.	.	R	.	.	.	.
MF094799.1/16KS45/Japan/2021	-1	0	0	0	.	G	.	.	.	.	.	.	.	.	.	.	.	.	.	.	R	.	.	.	.	.	.	.	.	F	.	.	.	.	.	T	.	.	.	.	.	.	.	.	R	.	.	.	V
LC663820.1/cat/1/Japan/2021	-1	0	0	0	.	G	.	.	.	.	.	.	.	.	.	.	.	.	.	.	R	.	.	.	.	.	.	.	.	F	.	.	.	.	.	T	.	.	.	.	.	.	.	.	R	.	.	.	.
LC536537.1/N2/Japan/2022	-1	0	0	0	.	G	.	.	.	.	.	.	.	.	.	.	.	.	.	.	R	.	.	.	.	.	.	.	.	F	.	.	.	.	.	T	.	.	.	.	.	.	.	.	R	.	.	.	.
LC536536.1/A17/Japan/2020	-1	0	0	0	.	G	.	.	.	.	.	.	.	.	.	.	.	.	.	.	R	.	.	.	.	.	.	.	.	F	.	.	.	.	.	T	.	.	.	.	.	.	.	.	R	.	.	.	.
LC462231.1/H10/Miyazaki/Japan/2018	-1	0	0	0	.	G	.	.	.	.	.	.	.	.	.	.	.	.	.	.	R	.	.	.	.	.	.	.	.	F	.	.	.	.	.	T	.	.	.	.	.	.	.	.	R	.	.	.	.
LC462230.1/H9/Miyazaki/Japan/2018	-1	0	0	0	.	G	.	.	.	.	.	.	.	.	.	.	.	.	.	.	R	.	.	.	.	.	.	.	.	F	.	.	.	.	.	T	.	.	.	.	.	.	.	.	R	.	.	.	.
LC462229.1/cat/Miyazaki/Japan/2018	-1	0	0	0	.	G	.	.	.	.	.	.	.	.	.	.	.	.	.	.	R	.	.	.	.	.	.	.	.	F	.	.	.	.	.	T	.	.	.	.	.	.	.	.	R	.	.	.	.
KY965091/HB2016-106/Human/China	-1	0	0	0	.	G	.	.	.	.	.	.	.	.	.	.	.	.	.	.	R	.	.	.	.	.	.	.	.	F	.	.	.	.	.	T	.	.	.	.	.	.	.	.	R	.	.	.	.
KY965089.1/HB2016-090/Hubei/2016	-1	0	0	0	L	G	.	.	H	.	.	.	H	.	.	.	.	.	.	.	R	.	.	.	.	.	.	.	.	F	.	.	.	.	.	T	.	.	.	.	.	.	.	.	R	.	.	.	.
KY965085.1/HB2016-055/Hubei/2016	-1	0	0	0	.	G	.	.	.	.	.	.	.	.	.	.	.	.	.	.	R	.	.	.	.	.	.	.	.	F	.	.	.	.	.	T	.	.	.	.	.	.	.	.	.	.	.	.	.
KY789439/CB1/Human/Korea	-1	0	0	0	.	G	.	.	.	.	.	.	.	.	.	.	.	.	.	.	R	.	.	.	.	.	.	.	.	F	.	.	.	.	.	T	.	.	.	.	.	V	.	.	.	.	.	.	.
KY273138/KAGWT/Haemaphysalis longicornis/Korea	-1	0	0	0	.	G	.	.	.	.	.	.	.	.	.	.	.	.	.	.	R	.	.	.	.	.	.	.	.	F	.	.	.	.	.	T	.	.	.	.	.	.	.	.	R	.	.	.	.
KR017811/AH-YTY/Human/China	-1	0	0	0	.	G	.	.	.	.	.	.	.	.	.	.	.	.	.	.	R	.	.	.	.	.	.	.	.	F	.	.	.	.	.	T	.	.	.	.	.	.	.	.	R	.	.	.	.
KP663736/KAGWH3/Human/Korea	-1	0	0	0	.	G	.	.	.	.	.	.	.	.	.	.	.	.	.	.	R	.	.	.	.	.	.	.	.	F	.	.	.	.	.	T	.	.	.	.	.	.	.	.	R	.	.	.	.
KF791951/HL/Nymph/G2/Haemaphysalis longicornis/China	-1	0	0	0	.	G	.	.	.	.	.	.	.	.	.	.	.	.	.	.	R	.	.	.	.	.	.	.	.	F	.	.	.	.	.	T	.	.	.	D	.	.	.	.	R	.	.	.	.
KF791948/HL/Injected/Human/China	-1	0	0	0	.	G	.	.	.	.	.	.	.	.	.	.	.	.	.	.	R	.	.	.	.	.	.	.	.	F	.	.	.	.	.	T	.	.	.	D	.	.	.	.	R	.	.	.	.
KF358693/Gangwon/Korea	-1	0	0	0	.	G	.	.	.	.	.	.	.	.	.	.	.	.	.	.	R	.	.	.	.	.	.	.	.	F	.	.	.	.	.	T	.	.	.	.	.	.	.	.	R	.	.	.	.
KF356528.1/YSHX002/henan	-1	0	0	0	.	G	.	.	H	.	.	.	H	.	.	.	.	.	.	.	R	.	.	.	.	.	.	.	.	F	.	.	.	.	.	T	.	.	.	.	.	.	.	.	R	.	.	.	.
KC292273.1/HNXY212/henan	-1	0	0	0	.	G	.	.	.	.	.	.	H	.	.	.	.	.	.	.	R	.	.	.	.	.	.	.	.	F	.	.	.	.	.	T	.	.	.	.	.	.	.	.	R	.	.	.	.
JQ684873/SDLZtick12/Haemaphysalis longicornis/China	-1	0	0	0	.	G	.	.	.	.	.	.	.	.	.	.	.	.	.	.	R	.	.	.	.	.	.	.	.	F	.	.	.	.	.	T	.	.	.	.	.	.	.	.	R	.	.	.	.
JQ670932.1/AHL//Human/China/2011	-1	0	0	0	.	G	A	.	.	.	.	.	H	.	.	.	.	.	.	.	R	.	.	.	.	.	.	.	.	F	.	.	.	.	.	T	.	.	.	.	.	.	.	.	R	.	.	.	.
JF837595.1/JS2007-01/Jiangsu/2007	-1	0	0	0	.	G	.	.	.	.	.	.	.	.	.	.	.	.	.	.	R	.	.	.	.	.	.	.	.	F	.	.	.	.	.	T	.	.	.	.	.	.	.	.	R	.	.	.	.
HQ141606/JS4/Human/China	-1	0	0	0	.	G	.	.	.	.	.	.	.	.	.	.	.	.	.	.	R	.	.	.	.	.	.	.	.	F	.	.	.	.	.	T	.	.	.	.	.	.	.	.	R	.	.	.	.
HQ141600.1/HN13/China/2010	-1	0	0	0	.	G	.	.	.	.	.	.	.	.	.	.	.	.	.	.	R	.	.	.	.	.	.	.	.	F	.	.	.	.	.	T	.	.	.	D	.	.	.	.	R	.	.	.	.
HQ141591/AH12/Human/China	-1	0	0	0	.	G	.	.	.	.	.	.	.	.	.	.	.	.	.	.	R	.	.	.	.	.	.	.	.	F	.	.	.	.	.	T	.	.	.	.	.	.	.	.	R	.	.	.	.
HM802205/SD24/Human/China	-1	0	0	0	.	G	.	.	H	.	.	.	H	.	.	.	.	.	.	.	R	.	.	.	.	.	.	.	.	F	.	.	.	.	.	T	.	.	.	.	.	.	.	.	R	.	.	.	.
HM802204/SD4/Human/China	-1	0	0	0	.	G	.	.	.	.	.	.	.	.	.	.	.	.	.	.	R	.	.	.	.	.	.	.	.	F	.	.	.	.	.	T	.	.	.	.	.	.	.	.	R	.	.	.	.
AB985541.1/SPL087A/Human/Japan	-1	0	0	0	.	G	.	.	.	.	.	.	.	.	.	.	.	.	.	.	R	.	.	.	.	.	.	.	.	F	.	.	.	.	.	T	.	.	.	.	.	.	.	.	R	.	.	.	.
AB818002/SPL035A/Human/Japan	-1	0	0	0	.	G	.	.	.	.	.	.	.	.	.	.	.	.	.	.	R	.	.	.	.	.	.	.	.	F	.	.	.	.	.	T	.	.	.	.	.	.	.	.	R	.	.	.	.
AB817996.1/SPL003A/Human/Japan	-1	0	0	0	.	G	.	.	.	.	.	.	.	.	.	.	.	.	.	.	R	.	.	.	.	.	.	.	.	F	.	.	.	.	.	T	.	.	.	.	.	.	.	.	.	.	.	.	.
AB817995/YG1/Human/Japan	-1	0	0	0	.	G	I	.	.	.	.	.	.	.	.	.	.	.	.	.	R	.	.	.	.	.	.	.	.	F	.	.	.	.	.	T	.	T	.	.	.	.	.	.	R	.	.	.	.
[truncated: 35 more columns]

## Sheet: Info
Title	Phylogenetic Analysis
Format
DataType	Protein
64
Number Sites	294
Identical	.
Missing	?
Indel	-
